# Supplementary material for: A nanoscale, multi-parametric flow cytometry-based platform to study mitochondrial heterogeneity and mitochondrial DNA dynamics
Source: Commun Biol. 2019 Jul 11;2:258. doi: 10.1038/s42003-019-0513-4 (PMC6624292; doi:10.1038/s42003-019-0513-4)
Supplement: Supplementary file 3 — Supplemental Data 1 [file 42003_2019_513_MOESM3_ESM.xlsx]

## Sheet: Figure 1f
Supplementary Data, Figure 1f
Heart	Liver	FAMS Heart
978.331	513.732	989.255
564.24	538.676	325.57
912.362	598.996	1001.94
1139.03	644.444	590.68
1130.01	645.933	847.564
281.558	650.755	383.376
442.389	663.202	593.057
669.492	669.086	698.037
900.681	783.25	818.498
650.076	803.259	512.112
349.159	812.688	257.063
674.543	891.292	398.309
664.273	918.675	385.554
1081.44	920.5	631.86
601.339	926.416	787.296
1044.53	929.5	574.88
964.717	970.58	648.147
757.637	982.662	933.196
674.632	997.806	849.269
437.485	1002.94	1351.8
967.973	1025
388.126	1029
846.063	1073.31
763.27	1078.14
828.398	1087.75
734.346	1117.5
904.747	1121
687.498	1128.75
873.122	1144.86
1072.49	1193.75
1014.06	1216.49
870.901	1264.5
718.234	1271.25
1006.59	1291.1
884.75	1321
866	1421.79

## Sheet: Figure 3d
Supplementary Data, Figure3d
				Mean	SEM
ADP Only	N.D.	N.D.	N.D.	N.D.	N.D.
FCCP	N.D.	N.D.	N.D.	N.D.	N.D.
ADP + FCCP	N.D.	N.D.	N.D.	N.D.	N.D.
Mito	N.D.	N.D.	N.D.	N.D.	N.D.
Mito + ADP	10.5581	19.841	27.4027	19.2673	4.87108
Mito + FCCP	N.D.	N.D.	N.D.	N.D.	N.D.
Mito + ADP + FCCP	N.D.	N.D.	N.D.	N.D.	N.D.
N.D. indicates not detected above assay controls

## Sheet: Figure 3e
Supplementary Data, Figure 3e. nLC-MS/MS-based quantitative proteomic profiling of FAMS isolated C57BL/6 liver and brain mitochondria
Dataset for quantitative proteomic profiling of mitochondria isolated from either mouse liver or brain tissue using FAMS. Protein lysates labeled with six stable isotope labeled tandem mass tags were evaluated for differential protein abundance between tissues [log2-ratio (liver:brain)] with high confidence.
	Id	log2FoldChange(Liver/Brain)	pval	SubCellularLocation	Entry name	Status	Protein names	Gene names	Gene ontology (cellular component)
Elevated Expression in Brain	P26645	-3.4491	0.00116603	Other	MARCS_MOUSE	reviewed	Myristoylated alanine-rich C-kinase substrate (MARCKS)	Marcks Macs	cell cortex [GO:0005938]; centrosome [GO:0005813]; cytoplasm [GO:0005737]; extracellular exosome [GO:0070062]; focal adhesion [GO:0005925]; germinal vesicle [GO:0042585]; membrane [GO:0016020]
	Q91XV3	-3.1979	0.00988058	Other	BASP1_MOUSE	reviewed	Brain acid soluble protein 1 (22 kDa neuronal tissue-enriched acidic protein) (Neuronal axonal membrane protein NAP-22)	Basp1 Nap22	cell junction [GO:0030054]; COP9 signalosome [GO:0008180]; cytoplasm [GO:0005737]; extracellular exosome [GO:0070062]; growth cone [GO:0030426]; nuclear speck [GO:0016607]; nucleus [GO:0005634]; plasma membrane [GO:0005886]; vesicle [GO:0031982]
	Q8BK37	-3.03339	0.00864025	Other	Q8BK37_MOUSE	unreviewed	Putative uncharacterized protein	Prpsap2
	Q922F4	-2.8406	0.000193725	Other	TBB6_MOUSE	reviewed	Tubulin beta-6 chain	Tubb6	cytoplasm [GO:0005737]; extracellular exosome [GO:0070062]; microtubule [GO:0005874]; nucleus [GO:0005634]
	Q91ZZ3	-2.83115	0.000125108	Mitochondria	SYUB_MOUSE	reviewed	Beta-synuclein	Sncb	cytoplasm [GO:0005737]; Golgi apparatus [GO:0005794]; inclusion body [GO:0016234]; mitochondrion [GO:0005739]; nucleoplasm [GO:0005654]; synapse [GO:0045202]
	Q9Z2W8	-2.76318	0.00107061	Other	GRIA4_MOUSE	reviewed	Glutamate receptor 4 (GluR-4) (GluR4) (AMPA-selective glutamate receptor 4) (GluR-D) (Glutamate receptor ionotropic, AMPA 4) (GluA4)	Gria4 Glur4	AMPA glutamate receptor complex [GO:0032281]; cell junction [GO:0030054]; dendrite [GO:0030425]; extracellular vesicle [GO:1903561]; kainate selective glutamate receptor complex [GO:0032983]; postsynaptic membrane [GO:0045211]; synapse [GO:0045202]
	P60202	-2.74402	0.000389672	Other	MYPR_MOUSE	reviewed	Myelin proteolipid protein (PLP) (Lipophilin)	Plp1 Plp	integral component of membrane [GO:0016021]; myelin sheath [GO:0043209]; plasma membrane [GO:0005886]
	P62878	-2.71913	0.0352313	Other	RBX1_MOUSE	reviewed	E3 ubiquitin-protein ligase RBX1 (EC 6.3.2.-) (RING finger protein 75) (RING-box protein 1) (Rbx1) [Cleaved into: E3 ubiquitin-protein ligase RBX1, N-terminally processed]	Rbx1	anaphase-promoting complex [GO:0005680]; Cul2-RING ubiquitin ligase complex [GO:0031462]; Cul3-RING ubiquitin ligase complex [GO:0031463]; Cul4A-RING E3 ubiquitin ligase complex [GO:0031464]; Cul4B-RING E3 ubiquitin ligase complex [GO:0031465]; Cul4-RING E3 ubiquitin ligase complex [GO:0080008]; Cul5-RING ubiquitin ligase complex [GO:0031466]; Cul7-RING ubiquitin ligase complex [GO:0031467]; cull…
	Q7TQD2	-2.67393	0.00016853	Other	TPPP_MOUSE	reviewed	Tubulin polymerization-promoting protein (TPPP)	Tppp	cytoplasm [GO:0005737]; microtubule [GO:0005874]; myelin sheath [GO:0043209]; nucleus [GO:0005634]; perinuclear region of cytoplasm [GO:0048471]
	P06837	-2.64784	0.00202788	Other	NEUM_MOUSE	reviewed	Neuromodulin (Axonal membrane protein GAP-43) (Calmodulin-binding protein P-57) (Growth-associated protein 43)	Gap43 Basp2	axon [GO:0030424]; cell junction [GO:0030054]; cell periphery [GO:0071944]; cytoplasm [GO:0005737]; filopodium membrane [GO:0031527]; growth cone membrane [GO:0032584]; plasma membrane [GO:0005886]; postsynaptic density [GO:0014069]
	Q6WQJ1	-2.64469	0.0133159	Other	DGLA_MOUSE	reviewed	Sn1-specific diacylglycerol lipase alpha (DGL-alpha) (EC 3.1.1.-) (Neural stem cell-derived dendrite regulator)	Dagla Kiaa0659 Nsddr	integral component of membrane [GO:0016021]; plasma membrane [GO:0005886]; varicosity [GO:0043196]
	Q8VE33	-2.64186	0.000502018	Other	GD1L1_MOUSE	reviewed	Ganglioside-induced differentiation-associated protein 1-like 1 (GDAP1-L1)	Gdap1l1 Gdap1l	cytoplasm [GO:0005737]
	O55106	-2.59783	0.0111913	Other	STRN_MOUSE	reviewed	Striatin	Strn	bicellular tight junction [GO:0005923]; cytoplasm [GO:0005737]; dendritic spine [GO:0043197]; membrane [GO:0016020]; protein phosphatase type 2A complex [GO:0000159]
	Q62277	-2.57166	0.000761262	Other	SYPH_MOUSE	reviewed	Synaptophysin (BM89 antigen) (Major synaptic vesicle protein p38)	Syp	cell junction [GO:0030054]; excitatory synapse [GO:0060076]; integral component of synaptic vesicle membrane [GO:0030285]; membrane [GO:0016020]; neuron projection [GO:0043005]; neuron projection terminus [GO:0044306]; presynaptic active zone [GO:0048786]; presynaptic membrane [GO:0042734]; synapse [GO:0045202]; synaptic vesicle [GO:0008021]; synaptic vesicle membrane [GO:0030672]; terminal bouto…
	D3YVY6	-2.5239	0.0185433	Other	D3YVY6_MOUSE	unreviewed	Exostosin-1 (Fragment)	Ext1	integral component of endoplasmic reticulum membrane [GO:0030176]
	B1AWD9	-2.48548	0.000762267	Other	B1AWD9_MOUSE	unreviewed	Clathrin light chain A	Clta	clathrin coat of coated pit [GO:0030132]; clathrin coat of trans-Golgi network vesicle [GO:0030130]; clathrin complex [GO:0071439]
	H3BJZ7	-2.4653	0.000655849	Other	H3BJZ7_MOUSE	unreviewed	Protein unc-13 homolog A	Unc13a	intracellular [GO:0005622]
	F6RT34	-2.44754	0.002792	Other	F6RT34_MOUSE	unreviewed	Myelin basic protein (Fragment)	Mbp	cell periphery [GO:0071944]; internode region of axon [GO:0033269]; myelin sheath [GO:0043209]; neuronal cell body [GO:0043025]
	Q6ZWX2	-2.44179	0.0241178	Other	Q6ZWX2_MOUSE	unreviewed	Thymosin, beta 4, X chromosome (Thymosin, beta 4, X chromosome, isoform CRA_a)	Tmsb4x mCG_115770
	E9Q7P9	-2.43504	0.0188519	Other	CDHR2_MOUSE	reviewed	Cadherin-related family member 2	Cdhr2	apical plasma membrane [GO:0016324]; brush border [GO:0005903]; brush border membrane [GO:0031526]; cell junction [GO:0030054]; extracellular exosome [GO:0070062]; microvillus membrane [GO:0031528]; spanning component of plasma membrane [GO:0044214]
	Q8K097	-2.4077	0.0139942	Other	LFG2_MOUSE	reviewed	Protein lifeguard 2 (Fas apoptotic inhibitory molecule 2) (Neural membrane protein 35)	Faim2 Kiaa0950 Lfg Lfg2 Nmp35	cell junction [GO:0030054]; integral component of membrane [GO:0016021]; membrane raft [GO:0045121]; postsynaptic membrane [GO:0045211]
	P59648	-2.40404	0.010449	Other	FXYD7_MOUSE	reviewed	FXYD domain-containing ion transport regulator 7	Fxyd7	integral component of membrane [GO:0016021]
	Q7TPM6	-2.38428	2.47448e-05	Other	FSD1_MOUSE	reviewed	Fibronectin type III and SPRY domain-containing protein 1	Fsd1	cleavage furrow [GO:0032154]; cytoplasm [GO:0005737]; microtubule [GO:0005874]; microtubule organizing center [GO:0005815]; nucleus [GO:0005634]
	P63011	-2.36985	2.38566e-05	Other	RAB3A_MOUSE	reviewed	Ras-related protein Rab-3A	Rab3a	acrosomal vesicle [GO:0001669]; axon [GO:0030424]; cytosol [GO:0005829]; endosome [GO:0005768]; extracellular vesicle [GO:1903561]; intracellular organelle [GO:0043229]; plasma membrane [GO:0005886]; protein complex [GO:0043234]; synaptic vesicle [GO:0008021]; terminal bouton [GO:0043195]
	Q99PU5	-2.35069	0.000978387	Other	ACBG1_MOUSE	reviewed	Long-chain-fatty-acid--CoA ligase ACSBG1 (EC 6.2.1.3) (Acyl-CoA synthetase bubblegum family member 1) (mBG1) (Gonadotropin-regulated long chain acyl CoA synthetase) (GR-LACS) (Lipidosin)	Acsbg1 Kiaa0631 Lpd	cytoplasm [GO:0005737]; cytoplasmic vesicle [GO:0031410]; intracellular membrane-bounded organelle [GO:0043231]
	Q62048	-2.34325	0.000496708	Other	PEA15_MOUSE	reviewed	Astrocytic phosphoprotein PEA-15 (15 kDa phosphoprotein enriched in astrocytes)	Pea15 Pea15a	cytoplasm [GO:0005737]; microtubule associated complex [GO:0005875]
	E9PUL5	-2.31847	0.00958449	Other	PRRT2_MOUSE	reviewed	Proline-rich transmembrane protein 2 (Dispanin subfamily B member 3) (DSPB3)	Prrt2	cell junction [GO:0030054]; integral component of membrane [GO:0016021]; membrane [GO:0016020]; plasma membrane [GO:0005886]; synapse [GO:0045202]
	E9Q7Q3	-2.31563	0.0289096	Other	E9Q7Q3_MOUSE	unreviewed	Tropomyosin alpha-3 chain	Tpm3
	P29595	-2.26055	0.00735995	Other	NEDD8_MOUSE	reviewed	NEDD8 (Neddylin) (Neural precursor cell expressed developmentally down-regulated protein 8) (NEDD-8) (Ubiquitin-like protein Nedd8)	Nedd8 Nedd-8	extracellular exosome [GO:0070062]; nucleus [GO:0005634]
	P60761	-2.25736	0.00420406	Mitochondria	NEUG_MOUSE	reviewed	Neurogranin (Ng) (RC3) [Cleaved into: NEUG(55-78)]	Nrgn	axon [GO:0030424]; cell junction [GO:0030054]; dendritic spine head [GO:0044327]; mitochondrial membrane [GO:0031966]; neuronal cell body [GO:0043025]; nucleus [GO:0005634]; postsynaptic density [GO:0014069]; trans-Golgi network transport vesicle membrane [GO:0012510]
	Q9D1X6	-2.25076	0.00334959	Other	Q9D1X6_MOUSE	unreviewed	Putative uncharacterized protein	Ly6h
	Q7TN79	-2.22184	0.00163607	Other	AKA7G_MOUSE	reviewed	A-kinase anchor protein 7 isoform gamma (AKAP-7 isoform gamma) (A-kinase anchor protein 18) (AKAP-18) (Protein kinase A-anchoring protein 7 isoform gamma) (PRKA7 isoform gamma)	Akap7 Akap18	apical plasma membrane [GO:0016324]; cytoplasm [GO:0005737]; cytosol [GO:0005829]; lateral plasma membrane [GO:0016328]; nucleus [GO:0005634]
	Q80YA9	-2.22077	0.000212615	Other	CNKR2_MOUSE	reviewed	Connector enhancer of kinase suppressor of ras 2 (Connector enhancer of KSR 2) (CNK homolog protein 2) (CNK2)	Cnksr2 Kiaa0902	extracellular exosome [GO:0070062]; Golgi apparatus [GO:0005794]; neuronal cell body [GO:0043025]; neuron projection [GO:0043005]; plasma membrane [GO:0005886]; postsynaptic density [GO:0014069]; postsynaptic membrane [GO:0045211]
	Q3TYV5	-2.20246	0.00356139	Mitochondria	Q3TYV5_MOUSE	unreviewed	2',3'-cyclic-nucleotide 3'-phosphodiesterase (CNP) (CNPase) (EC 3.1.4.37)	Cnp Cnp1 mCG_20506	extracellular exosome [GO:0070062]; extracellular space [GO:0005615]; melanosome [GO:0042470]; microvillus [GO:0005902]; mitochondrial inner membrane [GO:0005743]; mitochondrial outer membrane [GO:0005741]; myelin sheath abaxonal region [GO:0035748]; myelin sheath adaxonal region [GO:0035749]; nucleoplasm [GO:0005654]; perinuclear region of cytoplasm [GO:0048471]; plasma membrane [GO:0005886]; ps…
	A9DA50	-2.17968	0.00214809	Other	A9DA50_MOUSE	unreviewed	Leucine-rich repeat and immunoglobulin-like domain-containing nogo receptor-interacting protein 1 (Putative transmembrane protein mV/BamHI#3)	Lingo1	integral component of membrane [GO:0016021]
	Q545T6	-2.16316	0.00471777	Other	Q545T6_MOUSE	unreviewed	Stathmin	Stmn3 mCG_23066	cytoplasm [GO:0005737]
	P55088-3	-2.13696	0.000398391	Other	AQP4_MOUSE	reviewed	Aquaporin-4 (AQP-4) (Mercurial-insensitive water channel) (MIWC) (WCH4)	Aqp4	basolateral plasma membrane [GO:0016323]; cell-cell junction [GO:0005911]; cytoplasm [GO:0005737]; external side of plasma membrane [GO:0009897]; integral component of membrane [GO:0016021]; integral component of plasma membrane [GO:0005887]; plasma membrane [GO:0005886]
	Q9DB75	-2.13592	0.00386762	Other	CDIP1_MOUSE	reviewed	Cell death-inducing p53-target protein 1 (LITAF-like protein)	Cdip1	nucleus [GO:0005634]
	A4GE64	-2.12677	0.0347101	Other	A4GE64_MOUSE	unreviewed	Alpha-T-catenin	Ctnna3	adherens junction [GO:0005912]
	Q3TJT1	-2.11277	0.0532257	Other	Q3TJT1_MOUSE	unreviewed	Putative uncharacterized protein	Vps53
	V9GXA7	-2.10819	0.00466816	Other	V9GXA7_MOUSE	unreviewed	Protein Gm15294	Gm15294
	A0A0A0MQA5	-2.09773	0.00246506	Other	A0A0A0MQA5_MOUSE	unreviewed	Tubulin alpha chain (Fragment)	Tuba4a	microtubule [GO:0005874]
	P14094	-2.08676	0.00322777	Other	AT1B1_MOUSE	reviewed	Sodium/potassium-transporting ATPase subunit beta-1 (Sodium/potassium-dependent ATPase subunit beta-1)	Atp1b1 Atp4b	apical plasma membrane [GO:0016324]; basolateral plasma membrane [GO:0016323]; caveola [GO:0005901]; extracellular exosome [GO:0070062]; extracellular vesicle [GO:1903561]; intercalated disc [GO:0014704]; intracellular [GO:0005622]; membrane [GO:0016020]; myelin sheath [GO:0043209]; plasma membrane [GO:0005886]; sarcolemma [GO:0042383]; sodium:potassium-exchanging ATPase complex [GO:0005890]
	P61264	-2.07378	0.000154028	Other	STX1B_MOUSE	reviewed	Syntaxin-1B	Stx1b Stx1b1 Stx1b2	integral component of membrane [GO:0016021]; membrane [GO:0016020]; plasma membrane [GO:0005886]; presynapse [GO:0098793]; SNARE complex [GO:0031201]; synaptic vesicle [GO:0008021]
	P47867	-2.06098	0.0110891	Other	SCG3_MOUSE	reviewed	Secretogranin-3 (Secretogranin III) (SgIII)	Scg3	cytoplasmic vesicle [GO:0031410]; extracellular region [GO:0005576]; transport vesicle membrane [GO:0030658]
	Q6ZWY8	-2.04212	0.0221186	Other	TYB10_MOUSE	reviewed	Thymosin beta-10	Tmsb10 Ptmb10	cytoplasm [GO:0005737]; filamentous actin [GO:0031941]
	Q9D164	-2.03555	0.00197528	Other	FXYD6_MOUSE	reviewed	FXYD domain-containing ion transport regulator 6 (PLM-like protein) (Phosphohippolin)	Fxyd6 Plp	integral component of membrane [GO:0016021]; plasma membrane [GO:0005886]
	P04444	-2.03361	0.0541424	Other	HBBZ_MOUSE	reviewed	Hemoglobin subunit beta-H1 (Beta-H1-globin) (Hemoglobin beta-H1 chain) (Protein Z)	Hbb-bh1	blood microparticle [GO:0072562]; hemoglobin complex [GO:0005833]
	Q571A8	-2.02374	0.00012013	Other	Q571A8_MOUSE	unreviewed	MKIAA4040 protein (Fragment)	Rapgef4 mKIAA4040	intracellular [GO:0005622]
	P16390	-1.99785	0.000118871	Other	KCNA3_MOUSE	reviewed	Potassium voltage-gated channel subfamily A member 3 (MK3) (Voltage-gated potassium channel subunit Kv1.3)	Kcna3	axon [GO:0030424]; integral component of membrane [GO:0016021]; membrane raft [GO:0045121]; voltage-gated potassium channel complex [GO:0008076]
	Q8K221	-1.99177	0.00053504	Other	ARFP2_MOUSE	reviewed	Arfaptin-2 (ADP-ribosylation factor-interacting protein 2)	Arfip2	cell-cell adherens junction [GO:0005913]; cell cortex [GO:0005938]; cytoplasm [GO:0005737]; ruffle [GO:0001726]; trans-Golgi network membrane [GO:0032588]
	Q5EBJ4	-1.96778	0.0112901	Other	ERMIN_MOUSE	reviewed	Ermin (Juxtanodin) (JN)	Ermn Kiaa1189	cell cortex [GO:0005938]; cytoplasm [GO:0005737]; cytoskeleton [GO:0005856]; extracellular exosome [GO:0070062]; filopodium [GO:0030175]; internode region of axon [GO:0033269]; myelin sheath [GO:0043209]; neuronal cell body [GO:0043025]; paranode region of axon [GO:0033270]
	Q69ZS6	-1.95868	0.0008514	Other	SV2C_MOUSE	reviewed	Synaptic vesicle glycoprotein 2C (Synaptic vesicle protein 2C)	Sv2c Kiaa1054	cell junction [GO:0030054]; integral component of membrane [GO:0016021]; neuron projection [GO:0043005]; synaptic vesicle [GO:0008021]; synaptic vesicle membrane [GO:0030672]
	G3X9Q2	-1.95678	0.00125474	Other	G3X9Q2_MOUSE	unreviewed	Guanine nucleotide-binding protein subunit gamma	Gng7 mCG_12135	extracellular exosome [GO:0070062]; heterotrimeric G-protein complex [GO:0005834]
	P26883	-1.95167	0.00110081	Other	FKB1A_MOUSE	reviewed	Peptidyl-prolyl cis-trans isomerase FKBP1A (PPIase FKBP1A) (EC 5.2.1.8) (12 kDa FK506-binding protein) (12 kDa FKBP) (FKBP-12) (Calstabin-1) (FK506-binding protein 1A) (FKBP-1A) (Immunophilin FKBP12) (Rotamase)	Fkbp1a Fkbp1	axon terminus [GO:0043679]; cytoplasm [GO:0005737]; cytosol [GO:0005829]; extracellular exosome [GO:0070062]; extracellular matrix [GO:0031012]; membrane [GO:0016020]; sarcoplasmic reticulum membrane [GO:0033017]; Z disc [GO:0030018]
	Q8BHZ0	-1.94369	0.000523693	Other	FA49A_MOUSE	reviewed	Protein FAM49A	Fam49a D12Ertd553e	intracellular [GO:0005622]
	Q545B6	-1.94174	0.0116354	Other	Q545B6_MOUSE	unreviewed	MCG12955, isoform CRA_a	Stmn1 mCG_12955	cytosol [GO:0005829]; extracellular exosome [GO:0070062]; membrane [GO:0016020]
	P63168	-1.91993	0.000147602	Mitochondria	DYL1_MOUSE	reviewed	Dynein light chain 1, cytoplasmic (8 kDa dynein light chain) (DLC8) (Dynein light chain LC8-type 1) (Protein inhibitor of neuronal nitric oxide synthase) (PIN) (mPIN)	Dynll1 Dlc1 Dncl1 Dnclc1	centrosome [GO:0005813]; cilium [GO:0005929]; COP9 signalosome [GO:0008180]; cytoplasm [GO:0005737]; cytoplasmic dynein complex [GO:0005868]; cytoskeleton [GO:0005856]; cytosol [GO:0005829]; extracellular exosome [GO:0070062]; kinetochore [GO:0000776]; membrane [GO:0016020]; microtubule [GO:0005874]; mitochondrion [GO:0005739]; mitotic spindle [GO:0072686]; nucleus [GO:0005634]
	P62204	-1.91634	0.0133452	Other	CALM_MOUSE	reviewed	Calmodulin (CaM)	Calm1 Calm Cam Cam1; Calm2 Cam2 Camb; Calm3 Cam3 Camc	cytosol [GO:0005829]; spindle pole [GO:0000922]; voltage-gated potassium channel complex [GO:0008076]
	Q6IRU5	-1.91459	0.00118482	Other	CLCB_MOUSE	reviewed	Clathrin light chain B (Lcb)	Cltb	ciliary membrane [GO:0060170]; clathrin coat [GO:0030118]; clathrin coat of coated pit [GO:0030132]; clathrin coat of trans-Golgi network vesicle [GO:0030130]; clathrin vesicle coat [GO:0030125]; cytoplasm [GO:0005737]; intracellular membrane-bounded organelle [GO:0043231]; plasma membrane [GO:0005886]; trans-Golgi network [GO:0005802]
	Q9D0M5	-1.90697	2.88732e-06	Other	DYL2_MOUSE	reviewed	Dynein light chain 2, cytoplasmic (8 kDa dynein light chain b) (DLC8) (DLC8b) (Dynein light chain LC8-type 2)	Dynll2 Dlc2	centrosome [GO:0005813]; cytoplasm [GO:0005737]; dynein complex [GO:0030286]; membrane [GO:0016020]; microtubule [GO:0005874]; myosin complex [GO:0016459]; nucleus [GO:0005634]
	P31648	-1.90043	0.000803318	Other	SC6A1_MOUSE	reviewed	Sodium- and chloride-dependent GABA transporter 1 (GAT-1) (Solute carrier family 6 member 1)	Slc6a1 Gabt1 Gat-1 Gat1	axon [GO:0030424]; cell surface [GO:0009986]; integral component of plasma membrane [GO:0005887]; plasma membrane [GO:0005886]
	Q6ZQ74	-1.89977	0.00527544	Other	Q6ZQ74_MOUSE	unreviewed	MKIAA0666 protein (Fragment)	Daam1 mKIAA0666
	O55042	-1.89819	0.00205568	Mitochondria	SYUA_MOUSE	reviewed	Alpha-synuclein (Non-A beta component of AD amyloid) (Non-A4 component of amyloid precursor) (NACP)	Snca Syn	actin cytoskeleton [GO:0015629]; axon [GO:0030424]; cell cortex [GO:0005938]; cell junction [GO:0030054]; cytoplasm [GO:0005737]; cytoskeleton [GO:0005856]; cytosol [GO:0005829]; extracellular region [GO:0005576]; extracellular space [GO:0005615]; fibril [GO:0043205]; Golgi apparatus [GO:0005794]; growth cone [GO:0030426]; inclusion body [GO:0016234]; membrane [GO:0016020]; mitochondrion [GO:0005…
	A2VDF5	-1.89394	0.00038317	Other	A2VDF5_MOUSE	unreviewed	Gria3 protein	Gria3	cell junction [GO:0030054]; integral component of membrane [GO:0016021]; postsynaptic membrane [GO:0045211]
	P16125	-1.85914	5.99919e-05	Mitochondria	LDHB_MOUSE	reviewed	L-lactate dehydrogenase B chain (LDH-B) (EC 1.1.1.27) (LDH heart subunit) (LDH-H)	Ldhb Ldh-2 Ldh2	cytoplasm [GO:0005737]; extracellular exosome [GO:0070062]; membrane [GO:0016020]; membrane raft [GO:0045121]; mitochondrion [GO:0005739]; myelin sheath [GO:0043209]
	P34884	-1.85049	0.000455854	Other	MIF_MOUSE	reviewed	Macrophage migration inhibitory factor (MIF) (EC 5.3.2.1) (Delayed early response protein 6) (DER6) (Glycosylation-inhibiting factor) (GIF) (L-dopachrome isomerase) (L-dopachrome tautomerase) (EC 5.3.3.12) (Phenylpyruvate tautomerase)	Mif	cell surface [GO:0009986]; cytoplasm [GO:0005737]; extracellular exosome [GO:0070062]; extracellular region [GO:0005576]; extracellular space [GO:0005615]; myelin sheath [GO:0043209]; nucleoplasm [GO:0005654]; vesicle [GO:0031982]
	O88444	-1.85005	0.00414016	Other	ADCY1_MOUSE	reviewed	Adenylate cyclase type 1 (EC 4.6.1.1) (ATP pyrophosphate-lyase 1) (Adenylate cyclase type I) (Adenylyl cyclase 1) (Ca(2+)/calmodulin-activated adenylyl cyclase)	Adcy1	cytoplasm [GO:0005737]; extracellular exosome [GO:0070062]; integral component of plasma membrane [GO:0005887]; membrane raft [GO:0045121]; nucleus [GO:0005634]; plasma membrane [GO:0005886]
	F6TH70	-1.84435	0.00214212	Other	F6TH70_MOUSE	unreviewed	Dynamin-1 (Fragment)	Dnm1
	Q7M6W1	-1.81079	0.000439086	Other	Q7M6W1_MOUSE	unreviewed	Reticulon	Rtn1	endoplasmic reticulum membrane [GO:0005789]; integral component of membrane [GO:0016021]
	O54988	-1.80481	0.0246045	Other	SLK_MOUSE	reviewed	STE20-like serine/threonine-protein kinase (STE20-like kinase) (mSLK) (EC 2.7.11.1) (Etk4) (STE20-related kinase SMAK) (STE20-related serine/threonine-protein kinase) (STE20-related kinase) (Serine/threonine-protein kinase 2)	Slk Kiaa0204 Stk2	cell-cell adherens junction [GO:0005913]; cell leading edge [GO:0031252]; cytoplasm [GO:0005737]; extracellular exosome [GO:0070062]; perinuclear region of cytoplasm [GO:0048471]
	O55100	-1.80343	0.00645183	Other	SNG1_MOUSE	reviewed	Synaptogyrin-1	Syngr1	cell junction [GO:0030054]; integral component of membrane [GO:0016021]; melanosome [GO:0042470]; neuromuscular junction [GO:0031594]; synaptic vesicle [GO:0008021]; synaptic vesicle membrane [GO:0030672]; terminal bouton [GO:0043195]
	E9Q1W0	-1.80248	0.0493641	Other	E9Q1W0_MOUSE	unreviewed	Calcium/calmodulin-dependent protein kinase type II subunit delta	Camk2d
	Q8VED9	-1.80047	0.0410187	Other	LEGL_MOUSE	reviewed	Galectin-related protein (Galectin-related protein A) (Lectin galactoside-binding-like protein A)	Lgalsl Grpa Lgalsla	intracellular [GO:0005622]
	Q6NS60	-1.799	0.00226287	Other	FBX41_MOUSE	reviewed	F-box only protein 41	Fbxo41 D6Ertd538e Kiaa1940
	B2RRY8	-1.79259	0.00277133	Other	B2RRY8_MOUSE	unreviewed	Hippocalcin-like 4	Hpcal4 mCG_5532	intracellular [GO:0005622]
	P48962	-1.78995	0.000287861	Mitochondria	ADT1_MOUSE	reviewed	ADP/ATP translocase 1 (ADP,ATP carrier protein 1) (ADP,ATP carrier protein, heart/skeletal muscle isoform T1) (Adenine nucleotide translocator 1) (ANT 1) (Solute carrier family 25 member 4) (mANC1)	Slc25a4 Anc1 Ant1	integral component of membrane [GO:0016021]; mitochondrial inner membrane [GO:0005743]; mitochondrial outer membrane [GO:0005741]; mitochondrion [GO:0005739]; myelin sheath [GO:0043209]; nucleus [GO:0005634]
	P68369	-1.78618	1.31414e-05	Other	TBA1A_MOUSE	reviewed	Tubulin alpha-1A chain (Alpha-tubulin 1) (Alpha-tubulin isotype M-alpha-1) (Tubulin alpha-1 chain) [Cleaved into: Detyrosinated tubulin alpha-1A chain]	Tuba1a Tuba1	cytoplasmic microtubule [GO:0005881]; cytoplasmic ribonucleoprotein granule [GO:0036464]; extracellular exosome [GO:0070062]; microtubule [GO:0005874]; myelin sheath [GO:0043209]; nucleus [GO:0005634]; recycling endosome [GO:0055037]
	P68510	-1.78526	9.60347e-05	Other	1433F_MOUSE	reviewed	14-3-3 protein eta	Ywhah	cytoplasm [GO:0005737]; cytoplasmic vesicle membrane [GO:0030659]; cytosol [GO:0005829]; extracellular exosome [GO:0070062]; intercalated disc [GO:0014704]; plasma membrane [GO:0005886]
	Q9CWF2	-1.78372	0.00120699	Other	TBB2B_MOUSE	reviewed	Tubulin beta-2B chain	Tubb2b	cytoplasm [GO:0005737]; microtubule [GO:0005874]; nucleus [GO:0005634]
	Q6ZPQ6	-1.77841	0.0292588	Other	PITM2_MOUSE	reviewed	Membrane-associated phosphatidylinositol transfer protein 2 (Drosophila retinal degeneration B homolog 2) (RdgB2) (Phosphatidylinositol transfer protein, membrane-associated 2) (PITPnm 2) (Pyk2 N-terminal domain-interacting receptor 3) (NIR-3)	Pitpnm2 Kiaa1457 Nir3	cytoplasm [GO:0005737]; cytoskeleton [GO:0005856]; endomembrane system [GO:0012505]; intracellular [GO:0005622]; intracellular membrane-bounded organelle [GO:0043231]; membrane [GO:0016020]
	B1AQZ2	-1.77701	0.00131486	Other	B1AQZ2_MOUSE	unreviewed	Kinesin-like protein	Kif3a	microtubule [GO:0005874]
	P63101	-1.77688	0.000300011	Mitochondria	1433Z_MOUSE	reviewed	14-3-3 protein zeta/delta (Protein kinase C inhibitor protein 1) (KCIP-1) (SEZ-2)	Ywhaz	blood microparticle [GO:0072562]; cell-cell adherens junction [GO:0005913]; cytoplasmic vesicle membrane [GO:0030659]; cytosol [GO:0005829]; extracellular exosome [GO:0070062]; extracellular space [GO:0005615]; focal adhesion [GO:0005925]; melanosome [GO:0042470]; mitochondrion [GO:0005739]; nucleus [GO:0005634]
	Q3TGC5	-1.77269	0.000621301	Other	Q3TGC5_MOUSE	unreviewed	Putative uncharacterized protein	Pebp1 Pbp Pbp1
	Q80YP7	-1.77192	0.00200595	Other	Q80YP7_MOUSE	unreviewed	V-type proton ATPase proteolipid subunit (Fragment)	Atp6v0c	integral component of membrane [GO:0016021]; proton-transporting V-type ATPase, V0 domain [GO:0033179]; vacuolar membrane [GO:0005774]
	Q61137	-1.76244	0.00137168	Other	ASTN1_MOUSE	reviewed	Astrotactin-1 (Neuronal migration protein GC14)	Astn1 Astn Kiaa0289	clathrin-coated vesicle [GO:0030136]; endosome [GO:0005768]; external side of plasma membrane [GO:0009897]; integral component of membrane [GO:0016021]; perikaryon [GO:0043204]
	P08228	-1.73544	0.00189532	Mitochondria	SODC_MOUSE	reviewed	Superoxide dismutase [Cu-Zn] (EC 1.15.1.1)	Sod1	axon cytoplasm [GO:1904115]; cytoplasm [GO:0005737]; cytoplasmic vesicle [GO:0031410]; cytosol [GO:0005829]; dendrite cytoplasm [GO:0032839]; dense core granule [GO:0031045]; extracellular exosome [GO:0070062]; extracellular matrix [GO:0031012]; extracellular space [GO:0005615]; lysosome [GO:0005764]; mitochondrial intermembrane space [GO:0005758]; mitochondrion [GO:0005739]; myelin sheath [GO:00…
	Q6P6M7	-1.73077	0.0126382	Other	SPCS_MOUSE	reviewed	O-phosphoseryl-tRNA(Sec) selenium transferase (EC 2.9.1.2) (Selenocysteine synthase) (Sec synthase) (Selenocysteinyl-tRNA(Sec) synthase) (Sep-tRNA:Sec-tRNA synthase) (SepSecS) (UGA suppressor tRNA-associated protein)	Sepsecs D5Ertd135e	cytoplasm [GO:0005737]; nucleus [GO:0005634]
	O35344	-1.72401	0.000863343	Other	IMA4_MOUSE	reviewed	Importin subunit alpha-4 (Importin alpha Q2) (Qip2) (Karyopherin subunit alpha-3)	Kpna3 Qip2	cytosol [GO:0005829]; nuclear pore [GO:0005643]; nucleoplasm [GO:0005654]
	Q54A87	-1.71009	2.05002e-06	Other	Q54A87_MOUSE	unreviewed	ATPase, H+ transporting, lysosomal V1 subunit G2, isoform CRA_a (G2 isoform of V-ATPase subunit)	Atp6v1g2 Atp6g2 mCG_15939	vacuolar proton-transporting V-type ATPase complex [GO:0016471]
	Q8BFZ3	-1.70579	0.0192578	Other	ACTBL_MOUSE	reviewed	Beta-actin-like protein 2 (Kappa-actin)	Actbl2	cytoplasm [GO:0005737]; cytoskeleton [GO:0005856]; extracellular exosome [GO:0070062]; extracellular space [GO:0005615]
	Q8CAA7	-1.70261	0.000585821	Other	PGM2L_MOUSE	reviewed	Glucose 1,6-bisphosphate synthase (EC 2.7.1.106) (Phosphoglucomutase-2-like 1)	Pgm2l1	cytosol [GO:0005829]
	P97300-3	-1.70067	0.00194887	Other	NPTN_MOUSE	reviewed	Neuroplastin (Stromal cell-derived receptor 1) (SDR-1)	Nptn Sdfr1 Sdr1	cell surface [GO:0009986]; dendrite [GO:0030425]; inhibitory synapse [GO:0060077]; integral component of membrane [GO:0016021]; postsynaptic density [GO:0014069]; presynaptic membrane [GO:0042734]
	P97300	-1.69246	0.00509146	Other	NPTN_MOUSE	reviewed	Neuroplastin (Stromal cell-derived receptor 1) (SDR-1)	Nptn Sdfr1 Sdr1	cell surface [GO:0009986]; dendrite [GO:0030425]; inhibitory synapse [GO:0060077]; integral component of membrane [GO:0016021]; postsynaptic density [GO:0014069]; presynaptic membrane [GO:0042734]
	P35803-3	-1.68492	0.000328751	Other	GPM6B_MOUSE	reviewed	Neuronal membrane glycoprotein M6-b (M6b)	Gpm6b M6b	integral component of membrane [GO:0016021]; membrane raft [GO:0045121]; plasma membrane [GO:0005886]
	P52480-2	-1.68177	5.21493e-05	Mitochondria	KPYM_MOUSE	reviewed	Pyruvate kinase PKM (EC 2.7.1.40) (Pyruvate kinase muscle isozyme)	Pkm Pk3 Pkm2 Pykm	cell-cell adherens junction [GO:0005913]; cilium [GO:0005929]; cytoplasm [GO:0005737]; extracellular exosome [GO:0070062]; extracellular matrix [GO:0031012]; extracellular vesicle [GO:1903561]; mitochondrion [GO:0005739]; myelin sheath [GO:0043209]; nucleus [GO:0005634]; plasma membrane [GO:0005886]; vesicle [GO:0031982]
	Q3UWT6	-1.67929	0.00294518	Other	Q3UWT6_MOUSE	unreviewed	Proteasome subunit alpha type (EC 3.4.25.1)	Psma2	cytoplasm [GO:0005737]; nucleus [GO:0005634]; proteasome core complex, alpha-subunit complex [GO:0019773]
	F8VPQ1	-1.67923	0.0135397	Other	F8VPQ1_MOUSE	unreviewed	Dedicator of cytokinesis protein 3	Dock3	cytoplasm [GO:0005737]
	Q8CHF1	-1.6747	6.15594e-05	Other	Q8CHF1_MOUSE	unreviewed	Kinesin-like protein (Fragment)	mKIAA0531	microtubule [GO:0005874]
	P08551	-1.67018	0.00139205	Other	NFL_MOUSE	reviewed	Neurofilament light polypeptide (NF-L) (68 kDa neurofilament protein) (Neurofilament triplet L protein)	Nefl Nf68 Nfl	axon [GO:0030424]; axon cytoplasm [GO:1904115]; cytoplasm [GO:0005737]; growth cone [GO:0030426]; intermediate filament [GO:0005882]; myelin sheath [GO:0043209]; neurofilament [GO:0005883]; neuron projection [GO:0043005]; TSC1-TSC2 complex [GO:0033596]
	A0A0G2JGX4	-1.67016	0.000999869	Other	A0A0G2JGX4_MOUSE	unreviewed	Sodium/potassium-transporting ATPase subunit alpha (EC 3.6.3.-)	Atp1a3 mCG_7257	cytoplasm [GO:0005737]; myelin sheath [GO:0043209]; nucleus [GO:0005634]; sarcolemma [GO:0042383]; sodium:potassium-exchanging ATPase complex [GO:0005890]
	P84086	-1.66745	0.00426275	Other	CPLX2_MOUSE	reviewed	Complexin-2 (921-L) (Complexin II) (CPX II) (Synaphin-1)	Cplx2	cytosol [GO:0005829]; dendrite [GO:0030425]; mast cell granule [GO:0042629]; neuronal cell body [GO:0043025]; synapse [GO:0045202]; synaptobrevin 2-SNAP-25-syntaxin-1a-complexin II complex [GO:0070033]; terminal bouton [GO:0043195]
	Q5DTQ3	-1.66599	0.00449088	Other	Q5DTQ3_MOUSE	unreviewed	MKIAA4064 protein (Fragment)	Ptprn mKIAA4064	integral component of membrane [GO:0016021]
	Q3UGR5	-1.66405	0.00569541	Other	HDHD2_MOUSE	reviewed	Haloacid dehalogenase-like hydrolase domain-containing protein 2	Hdhd2	extracellular exosome [GO:0070062]
	Q68FF6	-1.66301	0.00129652	Other	GIT1_MOUSE	reviewed	ARF GTPase-activating protein GIT1 (ARF GAP GIT1) (G protein-coupled receptor kinase-interactor 1) (GRK-interacting protein 1)	Git1	aggresome [GO:0016235]; cytoplasm [GO:0005737]; cytosol [GO:0005829]; focal adhesion [GO:0005925]; membrane [GO:0016020]
	P06745	-1.6625	0.000400022	Other	G6PI_MOUSE	reviewed	Glucose-6-phosphate isomerase (GPI) (EC 5.3.1.9) (Autocrine motility factor) (AMF) (Neuroleukin) (NLK) (Phosphoglucose isomerase) (PGI) (Phosphohexose isomerase) (PHI)	Gpi Gpi1	ciliary membrane [GO:0060170]; cytoplasm [GO:0005737]; cytosol [GO:0005829]; extracellular exosome [GO:0070062]; extracellular space [GO:0005615]; membrane [GO:0016020]; myelin sheath [GO:0043209]; neuron projection [GO:0043005]; nucleoplasm [GO:0005654]; plasma membrane [GO:0005886]
	Q3UZG3	-1.65896	0.0231543	Other	Q3UZG3_MOUSE	unreviewed	Putative uncharacterized protein	Hnrnpa3
	Q8R0A7	-1.65506	3.03651e-06	Other	K0513_MOUSE	reviewed	Uncharacterized protein KIAA0513	Kiaa0513
	Q3TXX4	-1.64814	7.79273e-05	Other	VGLU1_MOUSE	reviewed	Vesicular glutamate transporter 1 (VGluT1) (Brain-specific Na(+)-dependent inorganic phosphate cotransporter) (Solute carrier family 17 member 7)	Slc17a7 Bnpi Vglut1	cell junction [GO:0030054]; cerebellar mossy fiber [GO:0044300]; excitatory synapse [GO:0060076]; integral component of membrane [GO:0016021]; postsynapse [GO:0098794]; presynaptic active zone [GO:0048786]; synapse [GO:0045202]; synaptic vesicle [GO:0008021]; synaptic vesicle membrane [GO:0030672]
	Q8K0S0	-1.647	0.000575089	Other	PHYIP_MOUSE	reviewed	Phytanoyl-CoA hydroxylase-interacting protein (Phytanoyl-CoA hydroxylase-associated protein 1) (PAHX-AP1) (PAHXAP1)	Phyhip
	P43006	-1.63179	0.00415858	Other	EAA2_MOUSE	reviewed	Excitatory amino acid transporter 2 (GLT-1) (Sodium-dependent glutamate/aspartate transporter 2) (Solute carrier family 1 member 2)	Slc1a2 Eaat2 Glt1	axolemma [GO:0030673]; axon [GO:0030424]; cell surface [GO:0009986]; integral component of plasma membrane [GO:0005887]; plasma membrane [GO:0005886]
	A0A140T8V1	-1.63088	0.00400894	Other	A0A140T8V1_MOUSE	unreviewed	Protein Fabp3-ps1	Fabp3-ps1
	Q8R191	-1.63082	2.9824e-05	Other	SNG3_MOUSE	reviewed	Synaptogyrin-3	Syngr3	cell junction [GO:0030054]; integral component of membrane [GO:0016021]; neuromuscular junction [GO:0031594]; synapse [GO:0045202]; synaptic vesicle [GO:0008021]; synaptic vesicle membrane [GO:0030672]
	P60879	-1.62948	0.00260966	Other	SNP25_MOUSE	reviewed	Synaptosomal-associated protein 25 (SNAP-25) (Super protein) (SUP) (Synaptosomal-associated 25 kDa protein)	Snap25 Snap	axon [GO:0030424]; axonal growth cone [GO:0044295]; BLOC-1 complex [GO:0031083]; cell junction [GO:0030054]; cytoplasm [GO:0005737]; membrane [GO:0016020]; myelin sheath [GO:0043209]; neuron projection [GO:0043005]; perinuclear region of cytoplasm [GO:0048471]; plasma membrane [GO:0005886]; presynaptic membrane [GO:0042734]; SNARE complex [GO:0031201]; somatodendritic compartment [GO:0036477]; sy…
	Q3UYK8	-1.6232	0.00296044	Other	Q3UYK8_MOUSE	unreviewed	Putative uncharacterized protein	Rab3gap1
	Q7TMM9	-1.62292	0.000333461	Other	TBB2A_MOUSE	reviewed	Tubulin beta-2A chain	Tubb2a Tubb2	cytoplasm [GO:0005737]; extracellular exosome [GO:0070062]; extracellular vesicle [GO:1903561]; microtubule [GO:0005874]; nucleus [GO:0005634]
	Q63810	-1.61563	0.00523299	Other	CANB1_MOUSE	reviewed	Calcineurin subunit B type 1 (Protein phosphatase 2B regulatory subunit 1) (Protein phosphatase 3 regulatory subunit B alpha isoform 1)	Ppp3r1 Cnb	calcineurin complex [GO:0005955]; cytosol [GO:0005829]; sarcolemma [GO:0042383]
	Q61548	-1.61316	0.000167733	Other	AP180_MOUSE	reviewed	Clathrin coat assembly protein AP180 (91 kDa synaptosomal-associated protein) (Clathrin coat-associated protein AP180) (Phosphoprotein F1-20)	Snap91	AP-2 adaptor complex [GO:0030122]; presynapse [GO:0098793]
	A0A140LHU1	-1.61048	0.00357573	Other	A0A140LHU1_MOUSE	unreviewed	Adenylosuccinate lyase (Fragment)	Adsl	mitochondrion [GO:0005739]
	A0A087WP80	-1.60896	0.00107726	Other	A0A087WP80_MOUSE	unreviewed	Limbic system-associated membrane protein	Lsamp	integral component of membrane [GO:0016021]
	P31650	-1.60345	0.0126732	Other	S6A11_MOUSE	reviewed	Sodium- and chloride-dependent GABA transporter 3 (GAT-3) (Sodium- and chloride-dependent GABA transporter 4) (GAT-4) (Solute carrier family 6 member 11)	Slc6a11 Gabt3 Gabt4 Gat-4 Gat3 Gat4	cytoplasm [GO:0005737]; integral component of plasma membrane [GO:0005887]; neuron projection [GO:0043005]
	P68372	-1.60205	0.0015495	Other	TBB4B_MOUSE	reviewed	Tubulin beta-4B chain (Tubulin beta-2C chain)	Tubb4b Tubb2c	cytoplasm [GO:0005737]; extracellular exosome [GO:0070062]; extracellular matrix [GO:0031012]; extracellular vesicle [GO:1903561]; microtubule [GO:0005874]; myelin sheath [GO:0043209]; nucleus [GO:0005634]; tubulin complex [GO:0045298]
	O08553	-1.59481	0.000277535	Mitochondria	DPYL2_MOUSE	reviewed	Dihydropyrimidinase-related protein 2 (DRP-2) (Unc-33-like phosphoprotein 2) (ULIP-2)	Dpysl2 Crmp2 Ulip2	axon [GO:0030424]; cytosol [GO:0005829]; dendrite [GO:0030425]; extracellular exosome [GO:0070062]; growth cone [GO:0030426]; membrane [GO:0016020]; microtubule [GO:0005874]; mitochondrion [GO:0005739]; myelin sheath [GO:0043209]; neuronal cell body [GO:0043025]; protein complex [GO:0043234]; terminal bouton [GO:0043195]
	Q3UTJ2-2	-1.59031	0.0520968	Other	SRBS2_MOUSE	reviewed	Sorbin and SH3 domain-containing protein 2 (Arg-binding protein 2) (ArgBP2) (Arg/Abl-interacting protein 2)	Sorbs2 Argbp2 Kiaa0777	apical plasma membrane [GO:0016324]; cytoskeleton [GO:0005856]; focal adhesion [GO:0005925]; lamellipodium [GO:0030027]; perinuclear region of cytoplasm [GO:0048471]; plasma membrane [GO:0005886]; Z disc [GO:0030018]
	Q62420	-1.59028	0.00265305	Other	SH3G2_MOUSE	reviewed	Endophilin-A1 (Endophilin-1) (SH3 domain protein 2A) (SH3 domain-containing GRB2-like protein 2) (SH3p4)	Sh3gl2 Sh3d2a	cytoplasm [GO:0005737]; extracellular exosome [GO:0070062]; membrane [GO:0016020]; synapse [GO:0045202]
	D3Z5M6	-1.58854	0.00192204	Other	D3Z5M6_MOUSE	unreviewed	Adhesion G protein-coupled receptor L3	Adgrl3	integral component of membrane [GO:0016021]
	E9Q827	-1.57855	0.0112874	Other	E9Q827_MOUSE	unreviewed	cAMP-regulated phosphoprotein 19	Arpp19
	E9PV44	-1.57723	0.0486055	Mitochondria	E9PV44_MOUSE	unreviewed	ATPase inhibitor, mitochondrial	Atpif1	mitochondrion [GO:0005739]
	Q64332	-1.57346	1.66814e-05	Other	SYN2_MOUSE	reviewed	Synapsin-2 (Synapsin II)	Syn2	cell junction [GO:0030054]; myelin sheath [GO:0043209]; plasma membrane [GO:0005886]; postsynaptic density [GO:0014069]; SNARE complex [GO:0031201]; synapse [GO:0045202]; synaptic vesicle membrane [GO:0030672]
	Q642L7	-1.57121	0.00885519	Other	Q642L7_MOUSE	unreviewed	MCG13441 (MCG15222) (Ribosomal protein S27A)	Rps27a mCG_13441 mCG_15222	myelin sheath [GO:0043209]; ribosome [GO:0005840]
	Q9R0P5	-1.5702	0.00826419	Other	DEST_MOUSE	reviewed	Destrin (Actin-depolymerizing factor) (ADF) (Sid 23)	Dstn Dsn Sid23	cortical actin cytoskeleton [GO:0030864]; cytoplasm [GO:0005737]; extracellular exosome [GO:0070062]
	Q80YN3	-1.56334	0.00764794	Other	BCAS1_MOUSE	reviewed	Breast carcinoma-amplified sequence 1 homolog (Novel amplified in breast cancer 1 homolog)	Bcas1 Nabc1	cytosol [GO:0005829]; extracellular exosome [GO:0070062]
	Q4W4C9	-1.56127	0.000825289	Other	Q4W4C9_MOUSE	unreviewed	Neural visinin-like type 1 protein (Visinin-like 1, isoform CRA_a)	Vsnl1 Nvp-1 mCG_129238	cytosol [GO:0005829]; membrane [GO:0016020]
	F8WIS9	-1.56087	0.00149072	Other	F8WIS9_MOUSE	unreviewed	Calcium/calmodulin-dependent protein kinase type II subunit alpha	Camk2a
	Q9JKD3	-1.55956	0.0040288	Other	SCAM5_MOUSE	reviewed	Secretory carrier-associated membrane protein 5 (Secretory carrier membrane protein 5)	Scamp5	cell junction [GO:0030054]; Golgi membrane [GO:0000139]; integral component of membrane [GO:0016021]; plasma membrane [GO:0005886]; recycling endosome membrane [GO:0055038]; SNARE complex [GO:0031201]; synaptic vesicle [GO:0008021]; synaptic vesicle membrane [GO:0030672]; trans-Golgi network membrane [GO:0032588]
	Q99JG2	-1.55494	0.0224736	Other	ETBR2_MOUSE	reviewed	Prosaposin receptor GPR37L1 (Endothelin B receptor-like protein 2) (ETBR-LP-2) (G-protein coupled receptor 37-like 1)	Gpr37l1 Etbrlp2	integral component of membrane [GO:0016021]; plasma membrane [GO:0005886]; receptor complex [GO:0043235]
	G3X8R0	-1.55421	0.0142408	Other	G3X8R0_MOUSE	unreviewed	Receptor expression-enhancing protein	Reep5 mCG_121499	extracellular exosome [GO:0070062]; integral component of membrane [GO:0016021]
	P18872	-1.54819	9.04381e-06	Other	GNAO_MOUSE	reviewed	Guanine nucleotide-binding protein G(o) subunit alpha	Gnao1 Gna0 Gnao	cell body [GO:0044297]; dendrite [GO:0030425]; heterotrimeric G-protein complex [GO:0005834]; membrane [GO:0016020]; myelin sheath [GO:0043209]; plasma membrane [GO:0005886]
	O88935-1	-1.54334	0.000103168	Other	SYN1_MOUSE	reviewed	Synapsin-1 (Synapsin I)	Syn1 Syn-1	axon [GO:0030424]; cell junction [GO:0030054]; cytosol [GO:0005829]; dendrite [GO:0030425]; Golgi apparatus [GO:0005794]; myelin sheath [GO:0043209]; postsynaptic density [GO:0014069]; presynaptic active zone [GO:0048786]; synapse [GO:0045202]; synaptic vesicle membrane [GO:0030672]; synaptonemal complex [GO:0000795]; terminal bouton [GO:0043195]
	Q8BTG7-3	-1.54161	0.00320527	Mitochondria	NDRG4_MOUSE	reviewed	Protein NDRG4 (N-myc downstream-regulated gene 4 protein) (Protein Ndr4)	Ndrg4 Kiaa1180 Ndr4	basolateral plasma membrane [GO:0016323]; cell projection membrane [GO:0031253]; cytoplasm [GO:0005737]; cytosol [GO:0005829]
	A8IP69	-1.53968	0.000496338	Other	A8IP69_MOUSE	unreviewed	14-3-3 protein gamma subtype (3-monooxygenase/tryptophan 5-monooxygenase activation protein, gamma polypeptide)	Ywhag 14-3-3 gamma mCG_1864	extracellular exosome [GO:0070062]; focal adhesion [GO:0005925]; intracellular [GO:0005622]; membrane [GO:0016020]; myelin sheath [GO:0043209]
	Q0PD62	-1.53319	0.00328187	Other	Q0PD62_MOUSE	unreviewed	RAB3B, member RAS oncogene family, isoform CRA_a (Rab3B)	Rab3b Rab3B mCG_2416	cytosol [GO:0005829]; extracellular exosome [GO:0070062]; perinuclear region of cytoplasm [GO:0048471]
	O08599-2	-1.53006	4.49723e-06	Mitochondria	STXB1_MOUSE	reviewed	Syntaxin-binding protein 1 (Protein unc-18 homolog 1) (Unc18-1) (Protein unc-18 homolog A) (Unc-18A)	Stxbp1	cytoplasm [GO:0005737]; cytosol [GO:0005829]; extracellular exosome [GO:0070062]; mitochondrion [GO:0005739]; myelin sheath [GO:0043209]; nucleoplasm [GO:0005654]; plasma membrane [GO:0005886]; platelet alpha granule [GO:0031091]; protein complex [GO:0043234]; terminal bouton [GO:0043195]
	Q3U1V3	-1.51944	0.00157649	Other	Q3U1V3_MOUSE	unreviewed	Protein-serine/threonine kinase (EC 2.7.11.-)	Grk2 Adrbk1	cytoplasm [GO:0005737]; membrane [GO:0016020]
	Q3UT32	-1.51834	0.00849785	Other	Q3UT32_MOUSE	unreviewed	Putative uncharacterized protein	Zfyve1
	P60710	-1.51585	0.0233487	Other	ACTB_MOUSE	reviewed	Actin, cytoplasmic 1 (Beta-actin) [Cleaved into: Actin, cytoplasmic 1, N-terminally processed]	Actb	blood microparticle [GO:0072562]; cortical cytoskeleton [GO:0030863]; cytoplasmic ribonucleoprotein granule [GO:0036464]; cytosol [GO:0005829]; dense body [GO:0097433]; extracellular exosome [GO:0070062]; extracellular space [GO:0005615]; focal adhesion [GO:0005925]; intracellular ribonucleoprotein complex [GO:0030529]; membrane [GO:0016020]; MLL5-L complex [GO:0070688]; myelin sheath [GO:0043209…
	P62827	-1.51018	0.0053128	Other	RAN_MOUSE	reviewed	GTP-binding nuclear protein Ran (GTPase Ran) (Ras-like protein TC4) (Ras-related nuclear protein)	Ran Rasl2-8	cell-cell adherens junction [GO:0005913]; centriole [GO:0005814]; chromatin [GO:0000785]; cytoplasm [GO:0005737]; extracellular exosome [GO:0070062]; extracellular matrix [GO:0031012]; melanosome [GO:0042470]; membrane [GO:0016020]; midbody [GO:0030496]; nuclear envelope [GO:0005635]; nucleolus [GO:0005730]; nucleoplasm [GO:0005654]; nucleus [GO:0005634]; recycling endosome [GO:0055037]; RNA nucl…
	P18760	-1.48894	0.000720879	Other	COF1_MOUSE	reviewed	Cofilin-1 (Cofilin, non-muscle isoform)	Cfl1	cell-cell junction [GO:0005911]; cortical actin cytoskeleton [GO:0030864]; cytoplasm [GO:0005737]; cytosol [GO:0005829]; extracellular exosome [GO:0070062]; extracellular matrix [GO:0031012]; extracellular region [GO:0005576]; extracellular space [GO:0005615]; focal adhesion [GO:0005925]; lamellipodium membrane [GO:0031258]; membrane [GO:0016020]; nuclear matrix [GO:0016363]; ruffle membrane [GO:…
	Q9JKC6	-1.48838	0.000393585	Other	CEND_MOUSE	reviewed	Cell cycle exit and neuronal differentiation protein 1 (BM88 antigen)	Cend1 Bm88	integral component of membrane [GO:0016021]
	Q2TBF9	-1.48688	0.000199212	Other	Q2TBF9_MOUSE	unreviewed	Microtubule-associated protein 1 light chain 3 beta	Map1lc3b
	Q6P1J1	-1.48563	0.000475349	Other	Q6P1J1_MOUSE	unreviewed	Crmp1 protein (Dihydropyrimidinase-related protein 1)	Crmp1	cytoplasm [GO:0005737]
	Q497P1	-1.48222	0.00848613	Other	Q497P1_MOUSE	unreviewed	Syntaxin 1A (Brain) (Syntaxin 1A (Brain), isoform CRA_a)	Stx1a mCG_16704	actomyosin [GO:0042641]; neuron projection [GO:0043005]; secretory granule [GO:0030141]; synaptic vesicle membrane [GO:0030672]; synaptobrevin 2-SNAP-25-syntaxin-1a complex [GO:0070044]; synaptobrevin 2-SNAP-25-syntaxin-1a-complexin I complex [GO:0070032]; synaptobrevin 2-SNAP-25-syntaxin-1a-complexin II complex [GO:0070033]; voltage-gated potassium channel complex [GO:0008076]
	Q91VB8	-1.48216	0.0575531	Other	Q91VB8_MOUSE	unreviewed	Alpha globin 1 (Alpha globin 2) (Alpha-globin) (Hemoglobin alpha, adult chain 1) (Hemoglobin subunit alpha) (Protein Hba-a2) (Putative uncharacterized protein)	haemaglobin alpha 2 haemaglobin alpha 1 Hba-a1 Hba-a2	blood microparticle [GO:0072562]; cytosolic small ribosomal subunit [GO:0022627]; extracellular exosome [GO:0070062]; haptoglobin-hemoglobin complex [GO:0031838]; hemoglobin complex [GO:0005833]; membrane [GO:0016020]
	Q80UK0	-1.47408	0.0128717	Other	SESD1_MOUSE	reviewed	SEC14 domain and spectrin repeat-containing protein 1 (Huntingtin-interacting protein-like protein)	Sestd1	calcium channel complex [GO:0034704]
	P46460	-1.46945	2.36956e-05	Other	NSF_MOUSE	reviewed	Vesicle-fusing ATPase (EC 3.6.4.6) (N-ethylmaleimide-sensitive fusion protein) (NEM-sensitive fusion protein) (Suppressor of K(+) transport growth defect 2) (Protein SKD2) (Vesicular-fusion protein NSF)	Nsf Skd2	cytoplasm [GO:0005737]; extracellular exosome [GO:0070062]; Golgi stack [GO:0005795]; lysosomal membrane [GO:0005765]; myelin sheath [GO:0043209]; plasma membrane [GO:0005886]
	Q3UHL1	-1.46922	0.000299769	Other	CAMKV_MOUSE	reviewed	CaM kinase-like vesicle-associated protein	Camkv	cytoplasmic vesicle membrane [GO:0030659]; plasma membrane [GO:0005886]
	E9Q1G8	-1.46395	9.15092e-05	Other	E9Q1G8_MOUSE	unreviewed	Septin-7	2017-09-07	septin complex [GO:0031105]
	B2RSY3	-1.45673	0.00442779	Other	B2RSY3_MOUSE	unreviewed	Hepatocyte cell adhesion molecule (RIKEN cDNA 2900042E01, isoform CRA_b)	Hepacam 2900042E01Rik mCG_4135	axon [GO:0030424]; cell-cell junction [GO:0005911]; integral component of membrane [GO:0016021]
	Q8CGF6	-1.45558	0.00100989	Other	WDR47_MOUSE	reviewed	WD repeat-containing protein 47 (Neuronal enriched MAP interacting protein) (Nemitin)	Wdr47 Kiaa0893	cytoplasm [GO:0005737]; microtubule [GO:0005874]
	Q9CQV8	-1.45122	0.000447929	Other	1433B_MOUSE	reviewed	14-3-3 protein beta/alpha (Protein kinase C inhibitor protein 1) (KCIP-1) [Cleaved into: 14-3-3 protein beta/alpha, N-terminally processed]	Ywhab	cell-cell adherens junction [GO:0005913]; cytoplasm [GO:0005737]; cytoplasmic vesicle membrane [GO:0030659]; cytosol [GO:0005829]; extracellular exosome [GO:0070062]; focal adhesion [GO:0005925]; melanosome [GO:0042470]; membrane [GO:0016020]; nucleus [GO:0005634]; perinuclear region of cytoplasm [GO:0048471]; protein complex [GO:0043234]; transcriptional repressor complex [GO:0017053]
	Q8CHG1	-1.44984	0.00538314	Other	Q8CHG1_MOUSE	unreviewed	MKIAA0369 protein (Fragment)	Dclk1 Dcamkl1 mKIAA0369	intracellular [GO:0005622]
	Q8R016	-1.44788	0.00403242	Other	BLMH_MOUSE	reviewed	Bleomycin hydrolase (BH) (BLM hydrolase) (BMH) (EC 3.4.22.40)	Blmh	cytoplasm [GO:0005737]; extracellular exosome [GO:0070062]; nucleus [GO:0005634]
	Q9R1V6-12	-1.44732	0.00284737	Other	ADA22_MOUSE	reviewed	Disintegrin and metalloproteinase domain-containing protein 22 (ADAM 22)	Adam22	axon [GO:0030424]; integral component of membrane [GO:0016021]
	Q6ZQ84	-1.44493	0.00206296	Other	Q6ZQ84_MOUSE	unreviewed	MKIAA0617 protein (Fragment)	mKIAA0617	cullin-RING ubiquitin ligase complex [GO:0031461]
	Q3UJU9	-1.44227	0.00137699	Mitochondria	RMD3_MOUSE	reviewed	Regulator of microtubule dynamics protein 3 (RMD-3) (mRMD-3) (Protein FAM82A2) (Protein FAM82C)	Rmdn3 Fam82a2 Fam82c	integral component of membrane [GO:0016021]; microtubule [GO:0005874]; mitochondrial outer membrane [GO:0005741]; mitochondrion [GO:0005739]; nucleus [GO:0005634]; spindle pole [GO:0000922]
	Q91V77	-1.44051	0.00154923	Other	Q91V77_MOUSE	unreviewed	Protein S100 (S100 calcium-binding protein)	S100a1 mCG_68132	M band [GO:0031430]; neuron projection [GO:0043005]; nucleus [GO:0005634]; sarcoplasmic reticulum [GO:0016529]; Z disc [GO:0030018]
	Q571J7	-1.44034	0.000832168	Other	Q571J7_MOUSE	unreviewed	Serine/threonine-protein phosphatase 2A 55 kDa regulatory subunit B (Fragment)	Ppp2r2a mKIAA4213 mCG_141011	protein phosphatase type 2A complex [GO:0000159]
	Q49S98	-1.43406	0.000234581	Other	Q49S98_MOUSE	unreviewed	Vasicular inhibitory amino acid transporter 10D	Slc32a1 Viaat	cell tip [GO:0051286]; cone cell pedicle [GO:0044316]; dendrite terminus [GO:0044292]; inhibitory synapse [GO:0060077]; integral component of membrane [GO:0016021]; intracellular organelle [GO:0043229]; presynaptic active zone [GO:0048786]; synaptic vesicle [GO:0008021]
	Q99LX0	-1.43384	0.00157241	Mitochondria	PARK7_MOUSE	reviewed	Protein deglycase DJ-1 (EC 3.1.2.-) (EC 3.5.1.-) (Parkinson disease protein 7 homolog)	Park7	cell body [GO:0044297]; cell-cell adherens junction [GO:0005913]; chromatin [GO:0000785]; cytoplasm [GO:0005737]; cytosol [GO:0005829]; endoplasmic reticulum [GO:0005783]; extracellular exosome [GO:0070062]; membrane raft [GO:0045121]; mitochondrial intermembrane space [GO:0005758]; mitochondrial matrix [GO:0005759]; mitochondrial respiratory chain complex I [GO:0005747]; mitochondrion [GO:000573…
	Q99MS3-3	-1.42959	0.0173514	Mitochondria	MP17L_MOUSE	reviewed	Mpv17-like protein (M-LP)	Mpv17l	integral component of membrane [GO:0016021]; intracellular membrane-bounded organelle [GO:0043231]; mitochondrion [GO:0005739]; peroxisomal membrane [GO:0005778]; peroxisome [GO:0005777]
	Q8BNY6	-1.42946	0.00121225	Other	NCS1_MOUSE	reviewed	Neuronal calcium sensor 1 (NCS-1) (Frequenin homolog)	Ncs1 Freq	axon [GO:0030424]; cell junction [GO:0030054]; cytoplasm [GO:0005737]; cytosol [GO:0005829]; dendrite [GO:0030425]; dense core granule [GO:0031045]; extracellular exosome [GO:0070062]; Golgi apparatus [GO:0005794]; intracellular membrane-bounded organelle [GO:0043231]; perinuclear region of cytoplasm [GO:0048471]; plasma membrane [GO:0005886]; postsynaptic density [GO:0014069]; postsynaptic membr…
	F8WHB1	-1.42942	0.00303498	Other	F8WHB1_MOUSE	unreviewed	Calcium-transporting ATPase (EC 3.6.3.8)	Atp2b2	integral component of membrane [GO:0016021]
	Q9CX34	-1.42889	0.00224748	Other	SGT1_MOUSE	reviewed	Protein SGT1 homolog (Suppressor of G2 allele of SKP1 homolog)	Sugt1	cytoplasm [GO:0005737]; nucleus [GO:0005634]; protein complex [GO:0043234]
	Q8BRR9	-1.42844	6.45078e-05	Other	Q8BRR9_MOUSE	unreviewed	Phosphodiesterase (EC 3.1.4.-)	Pde1a mCG_141901	cytoplasm [GO:0005737]; neuronal cell body [GO:0043025]; nucleus [GO:0005634]
	A8DUP5	-1.42804	0.0709343	Other	A8DUP5_MOUSE	unreviewed	Beta-globin	Hbbt1	hemoglobin complex [GO:0005833]
	B1AT82	-1.42404	0.00507774	Other	B1AT82_MOUSE	unreviewed	MCG6846, isoform CRA_c (Phosphoribosyl pyrophosphate synthase-associated protein 1)	Prpsap1 mCG_6846
	Q8BH30	-1.41385	0.0015866	Other	Q8BH30_MOUSE	unreviewed	Importin subunit alpha	Kpna6	cytoplasm [GO:0005737]; membrane [GO:0016020]; nucleus [GO:0005634]
	Q8BGU5	-1.41303	0.000556219	Other	CCNY_MOUSE	reviewed	Cyclin-Y (Cyclin fold protein 1)	Ccny Cfp1	cytoplasmic cyclin-dependent protein kinase holoenzyme complex [GO:0000308]; extracellular exosome [GO:0070062]; nucleus [GO:0005634]; plasma membrane [GO:0005886]
	G3UZM4	-1.41021	0.00031386	Other	G3UZM4_MOUSE	unreviewed	Cell adhesion molecule 2 (Fragment)	Cadm2	integral component of membrane [GO:0016021]
	Q3TYF2	-1.40755	0.00182539	Other	Q3TYF2_MOUSE	unreviewed	Putative uncharacterized protein	Pacsin1
	Q4FJX4	-1.40204	0.00448513	Other	Q4FJX4_MOUSE	unreviewed	Csrp1 protein (Cysteine and glycine-rich protein 1, isoform CRA_b)	Csrp1 mCG_9161	extracellular exosome [GO:0070062]; focal adhesion [GO:0005925]; nucleus [GO:0005634]
	Q9Z2Q6	-1.39988	0.00044063	Other	SEPT5_MOUSE	reviewed	Septin-5 (Cell division control-related protein 1) (CDCrel-1) (Peanut-like protein 1)	Sept5 Pnutl1	axon terminus [GO:0043679]; cell cortex [GO:0005938]; cytoskeleton [GO:0005856]; plasma membrane [GO:0005886]; synapse [GO:0045202]; synaptic vesicle [GO:0008021]; terminal bouton [GO:0043195]
	Q9D6D0	-1.39052	0.00112634	Mitochondria	Q9D6D0_MOUSE	unreviewed	Protein Slc25a27 (Putative uncharacterized protein) (Solute carrier family 25, member 27) (Solute carrier family 25, member 27, isoform CRA_a) (Uncoupling protein 4)	Slc25a27 UCP4 mCG_13945	apical part of cell [GO:0045177]; integral component of membrane [GO:0016021]; mitochondrion [GO:0005739]; neuronal cell body [GO:0043025]
	E9QB01	-1.38655	0.00112032	Other	E9QB01_MOUSE	unreviewed	Neural cell adhesion molecule 1	Ncam1	integral component of membrane [GO:0016021]
	Q9D6F9	-1.3816	0.00108177	Other	TBB4A_MOUSE	reviewed	Tubulin beta-4A chain (Tubulin beta-4 chain)	Tubb4a Tubb4	cell projection [GO:0042995]; cilium [GO:0005929]; cytoplasm [GO:0005737]; extracellular exosome [GO:0070062]; internode region of axon [GO:0033269]; microtubule [GO:0005874]; myelin sheath [GO:0043209]; neuronal cell body [GO:0043025]; nucleus [GO:0005634]
	E9Q835	-1.377	0.00594332	Other	E9Q835_MOUSE	unreviewed	Calcium-dependent secretion activator 2	Cadps2	cytoplasmic vesicle [GO:0031410]; postsynaptic membrane [GO:0045211]; presynaptic membrane [GO:0042734]
	Q5FWB7	-1.37687	0.000303944	Other	Q5FWB7_MOUSE	unreviewed	Fructose-bisphosphate aldolase (EC 4.1.2.13)	Aldoa mCG_22383
	Q9WTL7	-1.37646	0.011858	Other	LYPA2_MOUSE	reviewed	Acyl-protein thioesterase 2 (APT-2) (EC 3.1.2.-) (Lysophospholipase 2) (Lysophospholipase II) (LPL-II) (LysoPLA II) (mLyso II)	Lypla2	cell-cell adherens junction [GO:0005913]; cytoplasm [GO:0005737]; extracellular exosome [GO:0070062]
	Q80VP9	-1.3764	0.00179267	Other	ASPH2_MOUSE	reviewed	Aspartate beta-hydroxylase domain-containing protein 2 (EC 1.14.11.-)	Asphd2	integral component of membrane [GO:0016021]; membrane [GO:0016020]
	Q04690	-1.37475	0.00854101	Other	NF1_MOUSE	reviewed	Neurofibromin (Neurofibromatosis-related protein NF-1)	Nf1	axon [GO:0030424]; cytoplasm [GO:0005737]; dendrite [GO:0030425]; intrinsic component of the cytoplasmic side of the plasma membrane [GO:0031235]; membrane [GO:0016020]; nucleolus [GO:0005730]; presynapse [GO:0098793]
	Q542P2	-1.37374	0.000241803	Other	Q542P2_MOUSE	unreviewed	Glycoprotein m6a, isoform CRA_b	Gpm6a mCG_1375	axonal growth cone [GO:0044295]; extracellular exosome [GO:0070062]; filopodium [GO:0030175]; integral component of membrane [GO:0016021]; neuronal cell body [GO:0043025]; plasma membrane [GO:0005886]
	Q9R0Q6	-1.36957	0.00399085	Other	ARC1A_MOUSE	reviewed	Actin-related protein 2/3 complex subunit 1A (SOP2-like protein) (Sid 329)	Arpc1a Sid329	Arp2/3 protein complex [GO:0005885]; cytoplasm [GO:0005737]; extracellular exosome [GO:0070062]; muscle cell projection membrane [GO:0036195]
	A0A0J9YUL3	-1.36772	0.00400384	Other	A0A0J9YUL3_MOUSE	unreviewed	Septin 11, isoform CRA_b (Septin-11)	Sept11 mCG_8719
	Q544G1	-1.36734	0.0068849	Other	Q544G1_MOUSE	unreviewed	Gamma-aminobutyric acid (GABA-A) receptor, subunit alpha 2	Gabra2 mCG_126643	axon [GO:0030424]; cell junction [GO:0030054]; dendrite [GO:0030425]; GABA-A receptor complex [GO:1902711]; inhibitory synapse [GO:0060077]; integral component of synaptic vesicle membrane [GO:0030285]; neuronal cell body [GO:0043025]; plasma membrane [GO:0005886]; postsynapse [GO:0098794]
	Q8C845	-1.36341	7.79399e-05	Other	Q8C845_MOUSE	unreviewed	EF-hand domain-containing protein D2 (Efhd2 protein) (Putative uncharacterized protein)	Efhd2	cell-cell adherens junction [GO:0005913]
	P22723	-1.36271	0.00417609	Other	GBRG2_MOUSE	reviewed	Gamma-aminobutyric acid receptor subunit gamma-2 (GABA(A) receptor subunit gamma-2)	Gabrg2	axon [GO:0030424]; cell junction [GO:0030054]; chloride channel complex [GO:0034707]; cytoplasmic vesicle membrane [GO:0030659]; dendrite [GO:0030425]; GABA-A receptor complex [GO:1902711]; inhibitory synapse [GO:0060077]; integral component of plasma membrane [GO:0005887]; postsynaptic membrane [GO:0045211]
	Q80YU5	-1.36229	0.00147467	Other	Q80YU5_MOUSE	unreviewed	Myelin oligodendrocyte glycoprotein (Fragment)	Mog	integral component of membrane [GO:0016021]
	Q811C0	-1.36188	0.0127276	Other	Q811C0_MOUSE	unreviewed	4.1G protein (Fragment)	Epb41l2 Epb4.1l2	cytoplasm [GO:0005737]; cytoskeleton [GO:0005856]; extrinsic component of membrane [GO:0019898]
	E0CZ72	-1.36024	0.00703661	Other	E0CZ72_MOUSE	unreviewed	Kinesin-like protein	Kif2a	microtubule [GO:0005874]
	P17742	-1.35985	0.000246011	Other	PPIA_MOUSE	reviewed	Peptidyl-prolyl cis-trans isomerase A (PPIase A) (EC 5.2.1.8) (Cyclophilin A) (Cyclosporin A-binding protein) (Rotamase A) (SP18) [Cleaved into: Peptidyl-prolyl cis-trans isomerase A, N-terminally processed]	Ppia	cytosol [GO:0005829]; extracellular exosome [GO:0070062]; extracellular space [GO:0005615]; focal adhesion [GO:0005925]; membrane [GO:0016020]; myelin sheath [GO:0043209]; nucleus [GO:0005634]
	G5E8N5	-1.35864	0.00106866	Other	Q564E2_MOUSE	unreviewed	L-lactate dehydrogenase (EC 1.1.1.27)	Ldha Ldh1 mCG_19938	cytoplasm [GO:0005737]
	Q6PER3	-1.35839	0.00105918	Other	MARE3_MOUSE	reviewed	Microtubule-associated protein RP/EB family member 3 (EB1 protein family member 3) (EBF3) (End-binding protein 3) (EB3) (RP3)	Mapre3	cytoplasm [GO:0005737]; microtubule cytoskeleton [GO:0015630]; microtubule plus-end [GO:0035371]; midbody [GO:0030496]
	P04925	-1.35708	0.00834273	Mitochondria	PRIO_MOUSE	reviewed	Major prion protein (PrP) (PrP27-30) (PrP33-35C) (CD antigen CD230)	Prnp Prn-p Prp	anchored component of membrane [GO:0031225]; cell surface [GO:0009986]; endoplasmic reticulum [GO:0005783]; extracellular exosome [GO:0070062]; Golgi apparatus [GO:0005794]; membrane [GO:0016020]; membrane raft [GO:0045121]; mitochondrial outer membrane [GO:0005741]; plasma membrane [GO:0005886]
	E9Q2W9	-1.35328	0.00228876	Other	E9Q2W9_MOUSE	unreviewed	Alpha-actinin-4 (Fragment)	Actn4	cell-cell junction [GO:0005911]; cortical cytoskeleton [GO:0030863]; pseudopodium [GO:0031143]; stress fiber [GO:0001725]; Z disc [GO:0030018]
	Q5M8N0	-1.34449	0.000387477	Other	CNRP1_MOUSE	reviewed	CB1 cannabinoid receptor-interacting protein 1 (CRIP-1)	Cnrip1	myelin sheath [GO:0043209]
	B1AQW2	-1.34417	0.000385547	Other	B1AQW2_MOUSE	unreviewed	Microtubule-associated protein	Mapt	cytoplasm [GO:0005737]; microtubule [GO:0005874]
	Q8JZS0	-1.34012	3.26245e-05	Other	LIN7A_MOUSE	reviewed	Protein lin-7 homolog A (Lin-7A) (mLin-7) (Mammalian lin-seven protein 1) (MALS-1) (Vertebrate lin-7 homolog 1) (Veli-1)	Lin7a Mals1 Veli1	basolateral plasma membrane [GO:0016323]; bicellular tight junction [GO:0005923]; cell-cell junction [GO:0005911]; extracellular exosome [GO:0070062]; membrane [GO:0016020]; neuron projection [GO:0043005]; postsynaptic density [GO:0014069]; postsynaptic membrane [GO:0045211]; presynapse [GO:0098793]; synapse [GO:0045202]
	Q8BJ42	-1.33973	0.00232269	Other	DLGP2_MOUSE	reviewed	Disks large-associated protein 2 (DAP-2) (PSD-95/SAP90-binding protein 2) (SAP90/PSD-95-associated protein 2) (SAPAP2)	Dlgap2 Dap2	cell junction [GO:0030054]; postsynaptic density [GO:0014069]; postsynaptic membrane [GO:0045211]
	A8DUL0	-1.33954	0.068759	Other	A8DUL0_MOUSE	unreviewed	Beta-globin	Hbbt1	hemoglobin complex [GO:0005833]
	P47757-2	-1.33224	0.0012681	Other	CAPZB_MOUSE	reviewed	F-actin-capping protein subunit beta (CapZ beta)	Capzb Cappb1	actin filament [GO:0005884]; brush border [GO:0005903]; cell-cell adherens junction [GO:0005913]; cortical cytoskeleton [GO:0030863]; cytoskeletal calyx [GO:0033150]; extracellular exosome [GO:0070062]; F-actin capping protein complex [GO:0008290]; intercalated disc [GO:0014704]; lamellipodium [GO:0030027]; membrane [GO:0016020]; WASH complex [GO:0071203]; Z disc [GO:0030018]
	Q5SXR6	-1.33121	0.00236676	Other	Q5SXR6_MOUSE	unreviewed	Clathrin heavy chain	Cltc	clathrin coat of coated pit [GO:0030132]; clathrin coat of trans-Golgi network vesicle [GO:0030130]; mitochondrion [GO:0005739]; myelin sheath [GO:0043209]
	Q60771	-1.33116	0.00168828	Other	CLD11_MOUSE	reviewed	Claudin-11 (Oligodendrocyte transmembrane protein) (Oligodendrocyte-specific protein)	Cldn11 Osp Otm	basal part of cell [GO:0045178]; bicellular tight junction [GO:0005923]; extracellular exosome [GO:0070062]; integral component of plasma membrane [GO:0005887]; myelin sheath [GO:0043209]
	Q6PFD5	-1.32635	0.0113354	Other	DLGP3_MOUSE	reviewed	Disks large-associated protein 3 (DAP-3) (PSD-95/SAP90-binding protein 3) (SAP90/PSD-95-associated protein 3) (SAPAP3)	Dlgap3 Dap3	cell junction [GO:0030054]; postsynaptic density [GO:0014069]; postsynaptic membrane [GO:0045211]; synapse [GO:0045202]
	P09411	-1.32493	9.88e-05	Other	PGK1_MOUSE	reviewed	Phosphoglycerate kinase 1 (EC 2.7.2.3)	Pgk1 Pgk-1	cytoplasm [GO:0005737]; extracellular exosome [GO:0070062]; membrane [GO:0016020]; membrane raft [GO:0045121]
	Q3U8D2	-1.3247	0.00892706	Other	Q3U8D2_MOUSE	unreviewed	Putative uncharacterized protein	St13
	Q91VW3	-1.32409	0.0235192	Other	SH3L3_MOUSE	reviewed	SH3 domain-binding glutamic acid-rich-like protein 3	Sh3bgrl3	cytoplasm [GO:0005737]; extracellular exosome [GO:0070062]; lamellipodium [GO:0030027]; nucleus [GO:0005634]
	Q9DB27-2	-1.32197	0.00421113	Other	MCTS1_MOUSE	reviewed	Malignant T-cell-amplified sequence 1 (MCT-1) (Multiple copies T-cell malignancies 1)	Mcts1	cytoplasm [GO:0005737]; cytosolic small ribosomal subunit [GO:0022627]; plasma membrane [GO:0005886]
	Q91X97	-1.31771	0.000534602	Other	NCALD_MOUSE	reviewed	Neurocalcin-delta	Ncald D15Ertd412e	cytosol [GO:0005829]; extracellular exosome [GO:0070062]; intracellular [GO:0005622]
	Q8C0M9	-1.31646	0.00640115	Other	ASGL1_MOUSE	reviewed	Isoaspartyl peptidase/L-asparaginase (EC 3.4.19.5) (EC 3.5.1.1) (Asparaginase-like protein 1) (Beta-aspartyl-peptidase) (Isoaspartyl dipeptidase) (L-asparagine amidohydrolase) [Cleaved into: Isoaspartyl peptidase/L-asparaginase alpha chain; Isoaspartyl peptidase/L-asparaginase beta chain]	Asrgl1	cytoplasm [GO:0005737]; nucleus [GO:0005634]
	Q8BH66	-1.31515	0.000258524	Other	ATLA1_MOUSE	reviewed	Atlastin-1 (EC 3.6.5.-) (Spastic paraplegia 3A homolog)	Atl1 Spg3a	axon [GO:0030424]; cytoplasm [GO:0005737]; endoplasmic reticulum [GO:0005783]; endoplasmic reticulum membrane [GO:0005789]; endoplasmic reticulum tubular network [GO:0071782]; Golgi apparatus [GO:0005794]; Golgi cis cisterna [GO:0000137]; Golgi membrane [GO:0000139]; integral component of membrane [GO:0016021]
	Q3TJE3	-1.31293	0.000247844	Other	Q3TJE3_MOUSE	unreviewed	Putative uncharacterized protein	Hk1	cell [GO:0005623]
	Q69ZN0	-1.31131	0.00122979	Other	Q69ZN0_MOUSE	unreviewed	MKIAA1258 protein (Fragment)	Gda mKIAA1258
	Q5PR73	-1.30963	0.000805517	Other	DIRA2_MOUSE	reviewed	GTP-binding protein Di-Ras2 (Distinct subgroup of the Ras family member 2)	Diras2	intracellular [GO:0005622]; plasma membrane [GO:0005886]
	A0A068BFR3	-1.30672	0.0114471	Other	A0A068BFR3_MOUSE	unreviewed	RAS oncogene family protein	Rab11b	intracellular [GO:0005622]
	Q8CFX3	-1.30343	0.00204648	Other	Q8CFX3_MOUSE	unreviewed	Protein Pcdh1 (Protocadherin 1)	Pcdh1	cell-cell junction [GO:0005911]; integral component of plasma membrane [GO:0005887]
	P60904	-1.30251	0.000992389	Mitochondria	DNJC5_MOUSE	reviewed	DnaJ homolog subfamily C member 5 (Cysteine string protein) (CSP)	Dnajc5	extracellular exosome [GO:0070062]; lysosomal membrane [GO:0005765]; melanosome [GO:0042470]; membrane [GO:0016020]; mitochondrion [GO:0005739]; plasma membrane [GO:0005886]; synaptic vesicle [GO:0008021]; terminal bouton [GO:0043195]
	P20357	-1.29898	0.000270139	Other	MTAP2_MOUSE	reviewed	Microtubule-associated protein 2 (MAP-2)	Map2 Mtap2	CA3 pyramidal cell dendrite [GO:0097442]; cell body [GO:0044297]; cytoplasm [GO:0005737]; dendrite [GO:0030425]; dendritic shaft [GO:0043198]; intracellular [GO:0005622]; microtubule [GO:0005874]; microtubule associated complex [GO:0005875]; neuronal cell body [GO:0043025]; neuron projection [GO:0043005]; nuclear periphery [GO:0034399]; nucleolus [GO:0005730]; postsynaptic density [GO:0014069]
	O55091	-1.29708	0.00347593	Other	IMPCT_MOUSE	reviewed	Protein IMPACT (Imprinted and ancient gene protein)	Impact	cytoplasm [GO:0005737]; polysome [GO:0005844]
	G5E8R0	-1.29679	0.0166409	Other	G5E8R0_MOUSE	unreviewed	Tropomyosin 1, alpha, isoform CRA_i (Tropomyosin alpha-1 chain)	Tpm1 mCG_1234
	P62823	-1.2941	0.00387255	Other	RAB3C_MOUSE	reviewed	Ras-related protein Rab-3C	Rab3c	cytosol [GO:0005829]; perinuclear region of cytoplasm [GO:0048471]; plasma membrane [GO:0005886]; synaptic vesicle [GO:0008021]; vesicle [GO:0031982]
	P63242	-1.29399	0.000926514	Other	IF5A1_MOUSE	reviewed	Eukaryotic translation initiation factor 5A-1 (eIF-5A-1) (eIF-5A1) (Eukaryotic initiation factor 5A isoform 1) (eIF-5A) (eIF-4D)	Eif5a	annulate lamellae [GO:0005642]; cytoplasm [GO:0005737]; dendrite [GO:0030425]; endoplasmic reticulum membrane [GO:0005789]; extracellular exosome [GO:0070062]; membrane [GO:0016020]; neuronal cell body [GO:0043025]; nuclear pore [GO:0005643]; nucleus [GO:0005634]
	Q3UA52	-1.29289	0.00225099	Other	Q3UA52_MOUSE	unreviewed	Putative uncharacterized protein (Fragment)	Arpc2	Arp2/3 protein complex [GO:0005885]
	Q8K412	-1.29272	0.0172817	Other	Q8K412_MOUSE	unreviewed	Memory-related protein	Wdr13
	G3XA53	-1.28895	0.00226591	Other	G3XA53_MOUSE	unreviewed	Oligodendrocyte myelin glycoprotein (Oligodendrocyte-myelin glycoprotein)	Omg mCG_19069
	O35864	-1.28821	0.008718	Other	CSN5_MOUSE	reviewed	COP9 signalosome complex subunit 5 (SGN5) (Signalosome subunit 5) (EC 3.4.-.-) (Jun activation domain-binding protein 1) (Kip1 C-terminus-interacting protein 2)	Cops5 Csn5 Jab1 Kic2	cell junction [GO:0030054]; COP9 signalosome [GO:0008180]; cytoplasm [GO:0005737]; nucleoplasm [GO:0005654]; nucleus [GO:0005634]; perinuclear region of cytoplasm [GO:0048471]; synaptic vesicle [GO:0008021]; transcription factor complex [GO:0005667]
	Q5SVJ0	-1.28558	0.000264999	Other	Q5SVJ0_MOUSE	unreviewed	Calcium/calmodulin-dependent protein kinase II, beta, isoform CRA_b (Calcium/calmodulin-dependent protein kinase type II subunit beta)	Camk2b mCG_122182
	P63005	-1.28343	0.00346788	Other	LIS1_MOUSE	reviewed	Platelet-activating factor acetylhydrolase IB subunit alpha (Lissencephaly-1 protein) (LIS-1) (PAF acetylhydrolase 45 kDa subunit) (PAF-AH 45 kDa subunit) (PAF-AH alpha) (PAFAH alpha)	Pafah1b1 Lis-1 Lis1 Pafaha	astral microtubule [GO:0000235]; axon cytoplasm [GO:1904115]; cell cortex [GO:0005938]; centrosome [GO:0005813]; cytoplasm [GO:0005737]; cytosol [GO:0005829]; extracellular exosome [GO:0070062]; growth cone [GO:0030426]; kinesin complex [GO:0005871]; kinetochore [GO:0000776]; microtubule [GO:0005874]; microtubule associated complex [GO:0005875]; microtubule cytoskeleton [GO:0015630]; motile ciliu…
	Q60676	-1.28198	0.000510112	Other	PPP5_MOUSE	reviewed	Serine/threonine-protein phosphatase 5 (PP5) (EC 3.1.3.16) (Protein phosphatase T) (PPT)	Ppp5c	cytoplasm [GO:0005737]; cytosol [GO:0005829]; intracellular membrane-bounded organelle [GO:0043231]; nucleoplasm [GO:0005654]; perikaryon [GO:0043204]; plasma membrane [GO:0005886]; protein complex [GO:0043234]; proximal dendrite [GO:1990635]
	P31938	-1.27902	0.00022178	Mitochondria	MP2K1_MOUSE	reviewed	Dual specificity mitogen-activated protein kinase kinase 1 (MAP kinase kinase 1) (MAPKK 1) (EC 2.7.12.2) (ERK activator kinase 1) (MAPK/ERK kinase 1) (MEK 1)	Map2k1 Mek1 Prkmk1	cytoplasm [GO:0005737]; cytosol [GO:0005829]; early endosome [GO:0005769]; endoplasmic reticulum [GO:0005783]; extracellular exosome [GO:0070062]; focal adhesion [GO:0005925]; Golgi apparatus [GO:0005794]; late endosome [GO:0005770]; microtubule organizing center [GO:0005815]; mitochondrion [GO:0005739]; nucleus [GO:0005634]; plasma membrane [GO:0005886]
	F6VW30	-1.2762	0.00155243	Other	F6VW30_MOUSE	unreviewed	14-3-3 protein theta (Fragment)	Ywhaq	intracellular [GO:0005622]
	A0A0B4J1E7	-1.27603	0.0276561	Other	A0A0B4J1E7_MOUSE	unreviewed	Importin subunit alpha-3	Kpna4	cytoplasm [GO:0005737]; nucleus [GO:0005634]
	E9Q3V9	-1.27587	0.00285292	Other	E9Q3V9_MOUSE	unreviewed	Adhesion G protein-coupled receptor L1	Adgrl1	integral component of membrane [GO:0016021]; presynapse [GO:0098793]
	Q9CZY3	-1.27585	0.0303756	Other	UB2V1_MOUSE	reviewed	Ubiquitin-conjugating enzyme E2 variant 1 (UEV-1) (CROC-1)	Ube2v1 Croc1	cytoplasm [GO:0005737]; extracellular exosome [GO:0070062]; nucleus [GO:0005634]; protein complex [GO:0043234]; UBC13-UEV1A complex [GO:0035370]; ubiquitin conjugating enzyme complex [GO:0031371]; ubiquitin ligase complex [GO:0000151]
	Q6P6I8	-1.27557	0.00105812	Other	Q6P6I8_MOUSE	unreviewed	Signal-regulatory protein alpha (Signal-regulatory protein alpha, isoform CRA_a) (Tyrosine-protein phosphatase non-receptor type substrate 1)	Sirpa Ptpns1 mCG_9902	integral component of membrane [GO:0016021]
	Q62418	-1.27398	0.00257749	Other	DBNL_MOUSE	reviewed	Drebrin-like protein (Actin-binding protein 1) (SH3 domain-containing protein 7)	Dbnl Abp1 Sh3p7	cell-cell adherens junction [GO:0005913]; cell cortex [GO:0005938]; clathrin-coated vesicle membrane [GO:0030665]; cytoplasm [GO:0005737]; cytosol [GO:0005829]; dendrite [GO:0030425]; early endosome [GO:0005769]; extracellular exosome [GO:0070062]; Golgi membrane [GO:0000139]; lamellipodium [GO:0030027]; plasma membrane [GO:0005886]; podosome [GO:0002102]; postsynaptic density [GO:0014069]; ruffl…
	P62881-2	-1.27342	0.000685942	Other	GBB5_MOUSE	reviewed	Guanine nucleotide-binding protein subunit beta-5 (Gbeta5) (Transducin beta chain 5)	Gnb5	cytosol [GO:0005829]; myelin sheath [GO:0043209]; nucleus [GO:0005634]; photoreceptor inner segment [GO:0001917]; photoreceptor outer segment [GO:0001750]; plasma membrane [GO:0005886]
	Q543N3	-1.27102	0.00412281	Other	Q543N3_MOUSE	unreviewed	LIM and SH3 protein 1, isoform CRA_b (Lasp1 protein)	Lasp1 mCG_21894	cell-cell adherens junction [GO:0005913]; cortical actin cytoskeleton [GO:0030864]; extracellular exosome [GO:0070062]; focal adhesion [GO:0005925]
	Q6P5F7	-1.27007	0.0432686	Other	TTYH3_MOUSE	reviewed	Protein tweety homolog 3 (mTTY3)	Ttyh3 Kiaa1691	chloride channel complex [GO:0034707]; extracellular exosome [GO:0070062]; integral component of membrane [GO:0016021]; plasma membrane [GO:0005886]
	Q9QXS6	-1.26896	0.00155253	Other	DREB_MOUSE	reviewed	Drebrin (Developmentally-regulated brain protein)	Dbn1 Drba	actin cytoskeleton [GO:0015629]; cell-cell adherens junction [GO:0005913]; cell cortex [GO:0005938]; gap junction [GO:0005921]; growth cone [GO:0030426]; membrane [GO:0016020]; plasma membrane [GO:0005886]
	Q9DCU2	-1.26883	0.000948523	Other	PLLP_MOUSE	reviewed	Plasmolipin (Plasma membrane proteolipid)	Pllp Plapi Pmlp Tm4sf11	compact myelin [GO:0043218]; extracellular exosome [GO:0070062]; integral component of membrane [GO:0016021]; membrane raft [GO:0045121]
	Q9Z0Y1	-1.26874	0.0127221	Other	DCTN3_MOUSE	reviewed	Dynactin subunit 3 (Dynactin light chain p24)	Dctn3	centrosome [GO:0005813]; cleavage furrow [GO:0032154]; condensed chromosome kinetochore [GO:0000777]; dynactin complex [GO:0005869]; microtubule associated complex [GO:0005875]; midbody [GO:0030496]; perinuclear region of cytoplasm [GO:0048471]; spindle [GO:0005819]
	Q3UPA3	-1.26816	0.000692842	Other	Q3UPA3_MOUSE	unreviewed	Rab GDP dissociation inhibitor (Fragment)	Gdi2	intracellular [GO:0005622]
	Q61171	-1.26812	0.000789382	Mitochondria	PRDX2_MOUSE	reviewed	Peroxiredoxin-2 (EC 1.11.1.15) (Thiol-specific antioxidant protein) (TSA) (Thioredoxin peroxidase 1) (Thioredoxin-dependent peroxide reductase 1)	Prdx2 Tdpx1 Tpx	extracellular exosome [GO:0070062]; mitochondrion [GO:0005739]; myelin sheath [GO:0043209]
	P50516	-1.26556	0.000198022	Mitochondria	VATA_MOUSE	reviewed	V-type proton ATPase catalytic subunit A (V-ATPase subunit A) (EC 3.6.3.14) (V-ATPase 69 kDa subunit) (Vacuolar proton pump subunit alpha)	Atp6v1a Atp6a1 Atp6a2 Atp6v1a1	apical plasma membrane [GO:0016324]; cytosol [GO:0005829]; extracellular exosome [GO:0070062]; lysosomal membrane [GO:0005765]; microvillus [GO:0005902]; mitochondrion [GO:0005739]; myelin sheath [GO:0043209]; plasma membrane [GO:0005886]; proton-transporting V-type ATPase, V1 domain [GO:0033180]
	P97427	-1.2655	0.000947808	Other	DPYL1_MOUSE	reviewed	Dihydropyrimidinase-related protein 1 (DRP-1) (Collapsin response mediator protein 1) (CRMP-1) (Unc-33-like phosphoprotein 3) (ULIP-3)	Crmp1 Dpysl1 Ulip3	cytoplasm [GO:0005737]; dendrite [GO:0030425]; growth cone [GO:0030426]; microtubule organizing center [GO:0005815]; neuronal cell body [GO:0043025]; spindle [GO:0005819]
	Q9ERR1	-1.26536	0.00908127	Other	NDEL1_MOUSE	reviewed	Nuclear distribution protein nudE-like 1 (Protein mNudE-like) (Protein Nudel) (mNudE-L)	Ndel1 Nudel	axon [GO:0030424]; axon cytoplasm [GO:1904115]; axon hillock [GO:0043203]; cell leading edge [GO:0031252]; centrosome [GO:0005813]; condensed chromosome kinetochore [GO:0000777]; kinesin complex [GO:0005871]; kinetochore [GO:0000776]; microtubule [GO:0005874]; microtubule associated complex [GO:0005875]; microtubule organizing center [GO:0005815]; neurofilament cytoskeleton [GO:0060053]; nuclear …
	P63216	-1.26307	0.00787412	Other	GBG3_MOUSE	reviewed	Guanine nucleotide-binding protein G(I)/G(S)/G(O) subunit gamma-3	Gng3 Gngt3	cell body [GO:0044297]; dendrite [GO:0030425]; heterotrimeric G-protein complex [GO:0005834]; postsynaptic density [GO:0014069]
	Q9CS84	-1.26085	0.0016353	Other	NRX1A_MOUSE	reviewed	Neurexin-1 (Neurexin I-alpha) (Neurexin-1-alpha)	Nrxn1 Kiaa0578	cell junction [GO:0030054]; cell surface [GO:0009986]; endoplasmic reticulum [GO:0005783]; integral component of membrane [GO:0016021]; neuronal cell body [GO:0043025]; nuclear membrane [GO:0031965]; plasma membrane [GO:0005886]; presynaptic membrane [GO:0042734]; protein complex [GO:0043234]; vesicle [GO:0031982]
	Q99KI0	-1.2607	0.000344133	Mitochondria	ACON_MOUSE	reviewed	Aconitate hydratase, mitochondrial (Aconitase) (EC 4.2.1.3) (Citrate hydro-lyase)	Aco2	mitochondrion [GO:0005739]; myelin sheath [GO:0043209]; nucleus [GO:0005634]
	Q8VDQ8-2	-1.25942	0.00135066	Other	SIR2_MOUSE	reviewed	NAD-dependent protein deacetylase sirtuin-2 (EC 3.5.1.-) (Regulatory protein SIR2 homolog 2) (SIR2-like protein 2) (mSIR2L2)	Sirt2 Sir2l2	centriole [GO:0005814]; centrosome [GO:0005813]; chromosome [GO:0005694]; cytoplasm [GO:0005737]; cytosol [GO:0005829]; glial cell projection [GO:0097386]; growth cone [GO:0030426]; juxtaparanode region of axon [GO:0044224]; lateral loop [GO:0043219]; meiotic spindle [GO:0072687]; microtubule [GO:0005874]; midbody [GO:0030496]; mitotic spindle [GO:0072686]; myelin sheath [GO:0043209]; nuclear het…
	O08599	-1.2582	0.00495009	Mitochondria	STXB1_MOUSE	reviewed	Syntaxin-binding protein 1 (Protein unc-18 homolog 1) (Unc18-1) (Protein unc-18 homolog A) (Unc-18A)	Stxbp1	cytoplasm [GO:0005737]; cytosol [GO:0005829]; extracellular exosome [GO:0070062]; mitochondrion [GO:0005739]; myelin sheath [GO:0043209]; nucleoplasm [GO:0005654]; plasma membrane [GO:0005886]; platelet alpha granule [GO:0031091]; protein complex [GO:0043234]; terminal bouton [GO:0043195]
	Q9ER00	-1.25723	0.026051	Other	STX12_MOUSE	reviewed	Syntaxin-12	Stx12	BLOC-1 complex [GO:0031083]; endomembrane system [GO:0012505]; endosome membrane [GO:0010008]; extracellular exosome [GO:0070062]; Golgi membrane [GO:0000139]; integral component of membrane [GO:0016021]; membrane raft [GO:0045121]; phagocytic vesicle [GO:0045335]; pre-autophagosomal structure [GO:0000407]; SNARE complex [GO:0031201]; vesicle [GO:0031982]
	Q6ZPS9	-1.25708	0.00226291	Other	Q6ZPS9_MOUSE	unreviewed	MKIAA1375 protein (Fragment)	Pdcd6ip mKIAA1375
	A0A0A0MQF6	-1.25069	0.000686919	Other	A0A0A0MQF6_MOUSE	unreviewed	Glyceraldehyde-3-phosphate dehydrogenase (EC 1.2.1.12)	Gapdh
	Q8BIW1	-1.25058	0.0110346	Other	PRUNE_MOUSE	reviewed	Protein prune homolog (EC 3.6.1.1) (PRUNEM1)	Prune	cytoplasm [GO:0005737]; focal adhesion [GO:0005925]; nucleus [GO:0005634]
	Q545M7	-1.24893	0.0143383	Other	Q545M7_MOUSE	unreviewed	Parvalbumin, isoform CRA_a	Pvalb mCG_13345	cytoplasm [GO:0005737]; extracellular exosome [GO:0070062]; neuronal cell body [GO:0043025]; nucleus [GO:0005634]; protein complex [GO:0043234]; terminal bouton [GO:0043195]
	G5E829	-1.24875	0.000251706	Other	AT2B1_MOUSE	reviewed	Plasma membrane calcium-transporting ATPase 1 (PMCA1) (EC 3.6.3.8) (Plasma membrane calcium ATPase isoform 1) (Plasma membrane calcium pump isoform 1)	Atp2b1	apical plasma membrane [GO:0016324]; basolateral plasma membrane [GO:0016323]; cell junction [GO:0030054]; cytoplasmic side of plasma membrane [GO:0009898]; dendritic spine membrane [GO:0032591]; extracellular exosome [GO:0070062]; integral component of plasma membrane [GO:0005887]; intracellular membrane-bounded organelle [GO:0043231]; membrane [GO:0016020]; membrane raft [GO:0045121]; neuronal …
	P05132	-1.24684	0.00315449	Mitochondria	KAPCA_MOUSE	reviewed	cAMP-dependent protein kinase catalytic subunit alpha (PKA C-alpha) (EC 2.7.11.11)	Prkaca Pkaca	acrosomal vesicle [GO:0001669]; centrosome [GO:0005813]; ciliary base [GO:0097546]; cytoplasm [GO:0005737]; cytosol [GO:0005829]; extracellular exosome [GO:0070062]; mitochondrion [GO:0005739]; neuromuscular junction [GO:0031594]; nuclear speck [GO:0016607]; nucleoplasm [GO:0005654]; nucleus [GO:0005634]; plasma membrane [GO:0005886]; plasma membrane raft [GO:0044853]; sperm flagellum [GO:0036126…
	Q8BIV3	-1.24476	0.00633813	Other	RNBP6_MOUSE	reviewed	Ran-binding protein 6 (RanBP6)	Ranbp6	cytoplasm [GO:0005737]; nuclear membrane [GO:0031965]; nuclear periphery [GO:0034399]
	Q3TEU8	-1.2434	0.0269267	Other	Q3TEU8_MOUSE	unreviewed	Coronin	Coro1c	actin cytoskeleton [GO:0015629]
	P63017	-1.23676	0.00117463	Other	HSP7C_MOUSE	reviewed	Heat shock cognate 71 kDa protein (Heat shock 70 kDa protein 8)	Hspa8 Hsc70 Hsc73	blood microparticle [GO:0072562]; cell-cell adherens junction [GO:0005913]; cytoplasm [GO:0005737]; cytosol [GO:0005829]; extracellular exosome [GO:0070062]; extracellular matrix [GO:0031012]; extracellular space [GO:0005615]; focal adhesion [GO:0005925]; intracellular [GO:0005622]; intracellular ribonucleoprotein complex [GO:0030529]; late endosome [GO:0005770]; lysosomal matrix [GO:1990836]; ly…
	O88643	-1.23609	0.00402755	Other	PAK1_MOUSE	reviewed	Serine/threonine-protein kinase PAK 1 (EC 2.7.11.1) (Alpha-PAK) (CDC42/RAC effector kinase PAK-A) (p21-activated kinase 1) (PAK-1) (p65-PAK)	Pak1 Paka	axon [GO:0030424]; cell-cell junction [GO:0005911]; cytoplasm [GO:0005737]; dendrite [GO:0030425]; focal adhesion [GO:0005925]; Golgi apparatus [GO:0005794]; growth cone [GO:0030426]; invadopodium [GO:0071437]; nucleus [GO:0005634]; plasma membrane [GO:0005886]; postsynaptic density [GO:0014069]; presynapse [GO:0098793]; protein complex [GO:0043234]; ruffle [GO:0001726]; ruffle membrane [GO:00325…
	O88935	-1.23472	0.00312905	Other	SYN1_MOUSE	reviewed	Synapsin-1 (Synapsin I)	Syn1 Syn-1	axon [GO:0030424]; cell junction [GO:0030054]; cytosol [GO:0005829]; dendrite [GO:0030425]; Golgi apparatus [GO:0005794]; myelin sheath [GO:0043209]; postsynaptic density [GO:0014069]; presynaptic active zone [GO:0048786]; synapse [GO:0045202]; synaptic vesicle membrane [GO:0030672]; synaptonemal complex [GO:0000795]; terminal bouton [GO:0043195]
	A0A171EBK8	-1.23468	0.020714	Other	A0A171EBK8_MOUSE	unreviewed	Rap1 GTPase-activating protein 2	Rap1gap2	cytoplasm [GO:0005737]; neuron projection [GO:0043005]
	Q9ES97	-1.23315	0.00129224	Other	RTN3_MOUSE	reviewed	Reticulon-3	Rtn3	endomembrane system [GO:0012505]; endoplasmic reticulum [GO:0005783]; endoplasmic reticulum membrane [GO:0005789]; extracellular exosome [GO:0070062]; Golgi membrane [GO:0000139]; integral component of membrane [GO:0016021]
	Q3UIJ3	-1.23281	0.00902813	Other	Q3UIJ3_MOUSE	unreviewed	Putative uncharacterized protein	Actc1
	Q6ZQ49	-1.23188	0.00134617	Other	Q6ZQ49_MOUSE	unreviewed	Sodium/potassium-transporting ATPase subunit alpha (EC 3.6.3.-) (Fragment)	Atp1a2 mKIAA0778 mCG_142115	integral component of membrane [GO:0016021]
	Q9D0K2	-1.22933	0.000556014	Mitochondria	SCOT1_MOUSE	reviewed	Succinyl-CoA:3-ketoacid coenzyme A transferase 1, mitochondrial (EC 2.8.3.5) (3-oxoacid CoA-transferase 1) (Somatic-type succinyl-CoA:3-oxoacid CoA-transferase) (SCOT-s)	Oxct1 Oxct Scot	mitochondrial matrix [GO:0005759]; mitochondrion [GO:0005739]
	Q571J8	-1.22854	0.315932	Other	Q571J8_MOUSE	unreviewed	MKIAA4207 protein (Fragment)	Mark2 mKIAA4207
	Q9D1G1	-1.2282	0.00153758	Mitochondria	RAB1B_MOUSE	reviewed	Ras-related protein Rab-1B	Rab1b	endoplasmic reticulum-Golgi intermediate compartment [GO:0005793]; endoplasmic reticulum membrane [GO:0005789]; extracellular exosome [GO:0070062]; Golgi apparatus [GO:0005794]; Golgi membrane [GO:0000139]; mitochondrion [GO:0005739]; pre-autophagosomal structure membrane [GO:0034045]
	Q8BGT8	-1.22737	0.0327848	Mitochondria	PHIPL_MOUSE	reviewed	Phytanoyl-CoA hydroxylase-interacting protein-like	Phyhipl	cytoplasm [GO:0005737]; mitochondrion [GO:0005739]
	Q3TRX4	-1.22723	0.000813168	Other	Q3TRX4_MOUSE	unreviewed	Putative uncharacterized protein	Palm	membrane [GO:0016020]
	K3W4T3	-1.22708	0.000774767	Other	K3W4T3_MOUSE	unreviewed	V-type proton ATPase subunit a	Atp6v0a1	integral component of membrane [GO:0016021]; vacuolar proton-transporting V-type ATPase, V0 domain [GO:0000220]
	P01831	-1.22687	0.000358163	Other	THY1_MOUSE	reviewed	Thy-1 membrane glycoprotein (Thy-1 antigen) (CD antigen CD90)	Thy1 Thy-1	anchored component of external side of plasma membrane [GO:0031362]; apical plasma membrane [GO:0016324]; cytosol [GO:0005829]; dendrite [GO:0030425]; endoplasmic reticulum [GO:0005783]; external side of plasma membrane [GO:0009897]; extracellular exosome [GO:0070062]; focal adhesion [GO:0005925]; growth cone [GO:0030426]; membrane raft [GO:0045121]; myelin sheath [GO:0043209]; plasma membrane [G…
	Q9WUB3	-1.22475	0.00757568	Other	PYGM_MOUSE	reviewed	Glycogen phosphorylase, muscle form (EC 2.4.1.1) (Myophosphorylase)	Pygm	cytoplasm [GO:0005737]; extracellular exosome [GO:0070062]; Z disc [GO:0030018]
	Q8VDK4	-1.22459	0.00047445	Other	Q8VDK4_MOUSE	unreviewed	Cadherin 13	Cdh13	plasma membrane [GO:0005886]
	O35295	-1.22145	0.0136952	Other	PURB_MOUSE	reviewed	Transcriptional activator protein Pur-beta (Purine-rich element-binding protein B) (Vascular actin single-stranded DNA-binding factor 2 p44 component)	Purb	DNA replication factor A complex [GO:0005662]; nucleus [GO:0005634]
	Q9Z1S5	-1.22112	2.84221e-05	Other	SEPT3_MOUSE	reviewed	Neuronal-specific septin-3	Sept3 Sep3	cell junction [GO:0030054]; cytoplasm [GO:0005737]; cytoskeleton [GO:0005856]; synapse [GO:0045202]
	P39053-3	-1.21791	0.000358706	Other	DYN1_MOUSE	reviewed	Dynamin-1 (EC 3.6.5.5)	Dnm1 Dnm Kiaa4093	extracellular exosome [GO:0070062]; Golgi apparatus [GO:0005794]; membrane coat [GO:0030117]; microtubule [GO:0005874]; mitochondrial membrane [GO:0031966]; myelin sheath [GO:0043209]; photoreceptor inner segment [GO:0001917]; plasma membrane [GO:0005886]; synaptic vesicle [GO:0008021]; varicosity [GO:0043196]
	Q9CQZ1	-1.21638	0.00626862	Other	HSBP1_MOUSE	reviewed	Heat shock factor-binding protein 1	Hsbp1	cytoskeleton [GO:0005856]; nucleus [GO:0005634]
	Q8C7K6	-1.21557	0.00996124	Other	PCYXL_MOUSE	reviewed	Prenylcysteine oxidase-like (EC 1.8.3.-)	Pcyox1l	extracellular region [GO:0005576]; membrane [GO:0016020]; vacuolar membrane [GO:0005774]
	Q80Z24	-1.21527	0.000973494	Other	NEGR1_MOUSE	reviewed	Neuronal growth regulator 1 (Kindred of IgLON) (Kilon) (Neurotractin)	Negr1 Kiaa3001 Ntra	anchored component of membrane [GO:0031225]; extracellular exosome [GO:0070062]; plasma membrane [GO:0005886]
	P50396	-1.21468	0.000307655	Other	GDIA_MOUSE	reviewed	Rab GDP dissociation inhibitor alpha (Rab GDI alpha) (Guanosine diphosphate dissociation inhibitor 1) (GDI-1)	Gdi1 Rabgdia	cytoplasm [GO:0005737]; Golgi apparatus [GO:0005794]; midbody [GO:0030496]; myelin sheath [GO:0043209]; neuron projection [GO:0043005]; protein complex [GO:0043234]
	Q5SS40	-1.21221	0.000767906	Other	Q5SS40_MOUSE	unreviewed	Tyrosine 3-monooxygenase/tryptophan 5-monooxygenase activation protein, epsilon polypeptide, isoform CRA_c	Ywhae mCG_10775	axon [GO:0030424]; cell-cell adherens junction [GO:0005913]; extracellular exosome [GO:0070062]; focal adhesion [GO:0005925]; kinesin complex [GO:0005871]; membrane [GO:0016020]; mitochondrion [GO:0005739]
	Q8C266	-1.21207	0.0459118	Other	Q8C266_MOUSE	unreviewed	Putative uncharacterized protein (Ras-related protein Rab-5C)	Rab5c	extracellular exosome [GO:0070062]; lipid particle [GO:0005811]; lysosomal membrane [GO:0005765]
	P68181-4	-1.21053	0.00719195	Other	KAPCB_MOUSE	reviewed	cAMP-dependent protein kinase catalytic subunit beta (PKA C-beta) (EC 2.7.11.11)	Prkacb Pkacb	cAMP-dependent protein kinase complex [GO:0005952]; centrosome [GO:0005813]; ciliary base [GO:0097546]; cytosol [GO:0005829]; extracellular exosome [GO:0070062]; nucleus [GO:0005634]; perinuclear region of cytoplasm [GO:0048471]; plasma membrane [GO:0005886]
	E9PWE8	-1.20946	0.0084798	Other	E9PWE8_MOUSE	unreviewed	Dihydropyrimidinase-related protein 3	Dpysl3	cell body [GO:0044297]; cytosol [GO:0005829]; exocytic vesicle [GO:0070382]; extracellular space [GO:0005615]; filamentous actin [GO:0031941]; growth cone [GO:0030426]; lamellipodium [GO:0030027]
	Q6ZQ61	-1.208	0.0234175	Other	Q6ZQ61_MOUSE	unreviewed	MCG121979, isoform CRA_c (MKIAA0723 protein) (Fragment)	Matr3 AY223547 mKIAA0723 mCG_121979	nucleus [GO:0005634]
	Q8K3C3	-1.2053	0.0127975	Other	LZIC_MOUSE	reviewed	Protein LZIC (Leucine zipper and CTNNBIP1 domain-containing protein) (Leucine zipper and ICAT homologous domain-containing protein)	Lzic
	Q9JIS5	-1.2035	0.000138419	Other	SV2A_MOUSE	reviewed	Synaptic vesicle glycoprotein 2A (Synaptic vesicle protein 2) (Synaptic vesicle protein 2A) (Calcium regulator SV2A)	Sv2a Kiaa0736 Sv2	cell-cell junction [GO:0005911]; cytoplasm [GO:0005737]; endoplasmic reticulum [GO:0005783]; integral component of membrane [GO:0016021]; neuromuscular junction [GO:0031594]; neuron projection [GO:0043005]; presynaptic active zone [GO:0048786]; synapse [GO:0045202]; synaptic vesicle [GO:0008021]; synaptic vesicle membrane [GO:0030672]; terminal bouton [GO:0043195]
	Q8C0E2	-1.20346	0.0102477	Other	VP26B_MOUSE	reviewed	Vacuolar protein sorting-associated protein 26B (Vesicle protein sorting 26B)	Vps26b	cytosol [GO:0005829]; early endosome [GO:0005769]; late endosome [GO:0005770]; retromer complex [GO:0030904]
	P12961	-1.19886	0.0281806	Other	7B2_MOUSE	reviewed	Neuroendocrine protein 7B2 (Secretogranin V) (Secretogranin-5) (Secretory granule endocrine protein I) [Cleaved into: N-terminal peptide; C-terminal peptide]	Scg5 Sgne-1 Sgne1	extracellular region [GO:0005576]; secretory granule [GO:0030141]
	Q543F6	-1.19493	0.00156102	Other	Q543F6_MOUSE	unreviewed	Cyclin-dependent kinase 5, isoform CRA_c	Cdk5 mCG_16479	axon [GO:0030424]; cell junction [GO:0030054]; cyclin-dependent protein kinase 5 holoenzyme complex [GO:0016533]; cytoskeleton [GO:0005856]; cytosol [GO:0005829]; dendrite [GO:0030425]; filopodium [GO:0030175]; growth cone [GO:0030426]; lamellipodium [GO:0030027]; neuromuscular junction [GO:0031594]; neuronal cell body [GO:0043025]; nucleus [GO:0005634]; plasma membrane [GO:0005886]; postsynaptic…
	Q71M36	-1.19466	0.002177	Other	CSPG5_MOUSE	reviewed	Chondroitin sulfate proteoglycan 5 (Acidic leucine-rich EGF-like domain-containing brain protein) (Neuroglycan C)	Cspg5 Caleb Ngc	cell surface [GO:0009986]; endoplasmic reticulum membrane [GO:0005789]; Golgi apparatus [GO:0005794]; Golgi-associated vesicle membrane [GO:0030660]; Golgi membrane [GO:0000139]; integral component of membrane [GO:0016021]; plasma membrane [GO:0005886]
	P50518	-1.19387	0.00302573	Mitochondria	VATE1_MOUSE	reviewed	V-type proton ATPase subunit E 1 (V-ATPase subunit E 1) (V-ATPase 31 kDa subunit) (p31) (Vacuolar proton pump subunit E 1)	Atp6v1e1 Atp6e Atp6e2	apical plasma membrane [GO:0016324]; cytoplasm [GO:0005737]; cytosol [GO:0005829]; endosome [GO:0005768]; extracellular exosome [GO:0070062]; lysosomal membrane [GO:0005765]; microvillus [GO:0005902]; mitochondrion [GO:0005739]; proton-transporting two-sector ATPase complex, catalytic domain [GO:0033178]
	Q80TB8	-1.1931	0.00861611	Other	VAT1L_MOUSE	reviewed	Synaptic vesicle membrane protein VAT-1 homolog-like (EC 1.-.-.-)	Vat1l Kiaa1576
	Q61753	-1.19065	0.00666251	Other	SERA_MOUSE	reviewed	D-3-phosphoglycerate dehydrogenase (3-PGDH) (EC 1.1.1.95) (A10)	Phgdh	extracellular exosome [GO:0070062]; myelin sheath [GO:0043209]
	B1AQX9	-1.18991	0.00139416	Other	B1AQX9_MOUSE	unreviewed	SRC kinase-signaling inhibitor 1	Srcin1	actin cytoskeleton [GO:0015629]; axon [GO:0030424]; cytoplasm [GO:0005737]; dendrite [GO:0030425]; filopodium [GO:0030175]; lamellipodium [GO:0030027]; neuronal cell body [GO:0043025]; postsynaptic density [GO:0014069]
	P45591	-1.17886	0.00546408	Other	COF2_MOUSE	reviewed	Cofilin-2 (Cofilin, muscle isoform)	Cfl2	actin cytoskeleton [GO:0015629]; extracellular exosome [GO:0070062]; extracellular space [GO:0005615]; I band [GO:0031674]; nuclear matrix [GO:0016363]; Z disc [GO:0030018]
	Q7TQI3	-1.17584	0.000569707	Other	OTUB1_MOUSE	reviewed	Ubiquitin thioesterase OTUB1 (EC 3.4.19.12) (Deubiquitinating enzyme OTUB1) (OTU domain-containing ubiquitin aldehyde-binding protein 1) (Otubain-1) (Ubiquitin-specific-processing protease OTUB1)	Otub1	cytoplasm [GO:0005737]; extracellular exosome [GO:0070062]; nucleus [GO:0005634]
	Q9D1K2	-1.17513	0.000152859	Other	VATF_MOUSE	reviewed	V-type proton ATPase subunit F (V-ATPase subunit F) (V-ATPase 14 kDa subunit) (Vacuolar proton pump subunit F)	Atp6v1f Atp6s14 Vatf	extracellular exosome [GO:0070062]; membrane [GO:0016020]; proton-transporting V-type ATPase, V1 domain [GO:0033180]; vacuolar proton-transporting V-type ATPase complex [GO:0016471]
	E9Q411	-1.17248	0.0580882	Other	E9Q411_MOUSE	unreviewed	Protein Nbas	Nbas	Dsl1/NZR complex [GO:0070939]; endoplasmic reticulum [GO:0005783]; membrane [GO:0016020]
	Q3UM45	-1.17243	0.0131978	Other	PP1R7_MOUSE	reviewed	Protein phosphatase 1 regulatory subunit 7 (Protein phosphatase 1 regulatory subunit 22)	Ppp1r7 Sds22	chromosome [GO:0005694]; extracellular exosome [GO:0070062]; nucleus [GO:0005634]
	Q9JIA1	-1.17079	0.00550455	Other	LGI1_MOUSE	reviewed	Leucine-rich glioma-inactivated protein 1	Lgi1	cell junction [GO:0030054]; extracellular space [GO:0005615]; synapse [GO:0045202]
	Q9CXW3	-1.16815	0.0261544	Other	CYBP_MOUSE	reviewed	Calcyclin-binding protein (CacyBP) (Siah-interacting protein)	Cacybp Sip	beta-catenin destruction complex [GO:0030877]; cell body [GO:0044297]; cytoplasm [GO:0005737]; extracellular exosome [GO:0070062]; neuron projection [GO:0043005]; nuclear envelope lumen [GO:0005641]; nucleoplasm [GO:0005654]
	Q9DBJ1	-1.16618	0.000177604	Other	PGAM1_MOUSE	reviewed	Phosphoglycerate mutase 1 (EC 5.4.2.11) (EC 5.4.2.4) (BPG-dependent PGAM 1) (Phosphoglycerate mutase isozyme B) (PGAM-B)	Pgam1	cytoplasm [GO:0005737]; cytosol [GO:0005829]; extracellular exosome [GO:0070062]; membrane [GO:0016020]; myelin sheath [GO:0043209]; nucleus [GO:0005634]
	Q9EQD6	-1.16353	0.633039	Other	Q9EQD6_MOUSE	unreviewed	Keratin intermediate filament 16a	K16	intermediate filament [GO:0005882]
	Q8BGZ7	-1.16129	0.108148	Other	K2C75_MOUSE	reviewed	Keratin, type II cytoskeletal 75 (Cytokeratin-75) (CK-75) (Keratin-6 hair follicle) (mK6hf) (Keratin-75) (K75) (Type II keratin-K6hf) (Type-II keratin Kb18)	Krt75 Kb18	extracellular exosome [GO:0070062]; intermediate filament [GO:0005882]; intracellular [GO:0005622]; keratin filament [GO:0045095]
	Q8BG39	-1.15534	0.000317655	Other	SV2B_MOUSE	reviewed	Synaptic vesicle glycoprotein 2B (Synaptic vesicle protein 2B)	Sv2b Kiaa0735	acrosomal vesicle [GO:0001669]; cell junction [GO:0030054]; integral component of membrane [GO:0016021]; neuron projection [GO:0043005]; synaptic vesicle [GO:0008021]; synaptic vesicle membrane [GO:0030672]
	A2AVR9	-1.15371	0.00201062	Other	A2AVR9_MOUSE	unreviewed	Dynein light chain roadblock-type 1	Dynlrb1	centrosome [GO:0005813]; cytoplasm [GO:0005737]; cytoplasmic dynein complex [GO:0005868]; membrane [GO:0016020]
	Q8BGN8-2	-1.15327	4.15491e-05	Other	SYNPR_MOUSE	reviewed	Synaptoporin	Synpr	cell junction [GO:0030054]; integral component of synaptic vesicle membrane [GO:0030285]; neuron projection [GO:0043005]
	P31324	-1.15225	0.000132903	Mitochondria	KAP3_MOUSE	reviewed	cAMP-dependent protein kinase type II-beta regulatory subunit	Prkar2b	cAMP-dependent protein kinase complex [GO:0005952]; centrosome [GO:0005813]; ciliary base [GO:0097546]; cytoplasm [GO:0005737]; dendritic shaft [GO:0043198]; dendritic spine [GO:0043197]; extracellular exosome [GO:0070062]; membrane raft [GO:0045121]; mitochondrial inner membrane [GO:0005743]; neuronal cell body [GO:0043025]; perinuclear region of cytoplasm [GO:0048471]; plasma membrane [GO:00058…
	Q9D2P8	-1.15007	0.0152907	Mitochondria	MOBP_MOUSE	reviewed	Myelin-associated oligodendrocyte basic protein	Mobp	cortical actin cytoskeleton [GO:0030864]; mitochondrion [GO:0005739]; myelin sheath [GO:0043209]; perinuclear region of cytoplasm [GO:0048471]
	P28663	-1.14675	0.00199199	Other	SNAB_MOUSE	reviewed	Beta-soluble NSF attachment protein (SNAP-beta) (Brain protein I47) (N-ethylmaleimide-sensitive factor attachment protein beta)	Napb Snapb	extracellular exosome [GO:0070062]; myelin sheath [GO:0043209]; synaptobrevin 2-SNAP-25-syntaxin-1a complex [GO:0070044]; vacuolar membrane [GO:0005774]
	Q3UNH4	-1.14639	0.0148873	Other	GRIN1_MOUSE	reviewed	G protein-regulated inducer of neurite outgrowth 1 (GRIN1)	Gprin1	growth cone [GO:0030426]; plasma membrane [GO:0005886]
	Q3TIQ3	-1.1462	0.00742453	Other	Q3TIQ3_MOUSE	unreviewed	Putative uncharacterized protein (Fragment)	Pitpna	intracellular [GO:0005622]
	Q9R0P9	-1.14516	0.00100872	Other	UCHL1_MOUSE	reviewed	Ubiquitin carboxyl-terminal hydrolase isozyme L1 (UCH-L1) (EC 3.4.19.12) (EC 6.-.-.-) (Neuron cytoplasmic protein 9.5) (PGP 9.5) (PGP9.5) (Ubiquitin thioesterase L1)	Uchl1	axon [GO:0030424]; axon cytoplasm [GO:1904115]; cytoplasm [GO:0005737]; cytosol [GO:0005829]; endoplasmic reticulum membrane [GO:0005789]; extracellular exosome [GO:0070062]; myelin sheath [GO:0043209]; neuronal cell body [GO:0043025]; neuron projection terminus [GO:0044306]; nucleoplasm [GO:0005654]; plasma membrane [GO:0005886]
	Q9CRB6	-1.14498	0.00959304	Other	TPPP3_MOUSE	reviewed	Tubulin polymerization-promoting protein family member 3	Tppp3	cytoplasm [GO:0005737]; extracellular exosome [GO:0070062]; microtubule [GO:0005874]
	P39053-4	-1.14405	0.000149596	Other	DYN1_MOUSE	reviewed	Dynamin-1 (EC 3.6.5.5)	Dnm1 Dnm Kiaa4093	extracellular exosome [GO:0070062]; Golgi apparatus [GO:0005794]; membrane coat [GO:0030117]; microtubule [GO:0005874]; mitochondrial membrane [GO:0031966]; myelin sheath [GO:0043209]; photoreceptor inner segment [GO:0001917]; plasma membrane [GO:0005886]; synaptic vesicle [GO:0008021]; varicosity [GO:0043196]
	P05063	-1.14403	0.00871485	Mitochondria	ALDOC_MOUSE	reviewed	Fructose-bisphosphate aldolase C (EC 4.1.2.13) (Aldolase 3) (Brain-type aldolase) (Scrapie-responsive protein 2) (Zebrin II)	Aldoc Aldo3 Scrg2	extracellular exosome [GO:0070062]; mitochondrion [GO:0005739]
	Q8BI08	-1.14187	0.00175476	Other	MAL2_MOUSE	reviewed	Protein MAL2	Mal2	apical plasma membrane [GO:0016324]; extracellular exosome [GO:0070062]; integral component of membrane [GO:0016021]; membrane raft [GO:0045121]
	Q9QZM0	-1.13908	0.00224211	Other	UBQL2_MOUSE	reviewed	Ubiquilin-2 (Chap1) (DSK2 homolog) (Protein linking IAP with cytoskeleton 2) (PLIC-2) (Ubiquitin-like product Chap1/Dsk2)	Ubqln2 Plic2	autophagosome [GO:0005776]; cytoplasm [GO:0005737]; cytoplasmic vesicle [GO:0031410]; nucleus [GO:0005634]; plasma membrane [GO:0005886]
	Q923T9	-1.13694	0.000247138	Other	KCC2G_MOUSE	reviewed	Calcium/calmodulin-dependent protein kinase type II subunit gamma (CaM kinase II subunit gamma) (CaMK-II subunit gamma) (EC 2.7.11.17)	Camk2g	membrane [GO:0016020]; postsynaptic density [GO:0014069]; sarcoplasmic reticulum membrane [GO:0033017]
	Q6GT24	-1.13669	0.00160765	Other	Q6GT24_MOUSE	unreviewed	Peroxiredoxin 6 (Peroxiredoxin-6) (Putative uncharacterized protein)	Prdx6	cell [GO:0005623]
	P12960	-1.13615	0.00654402	Other	CNTN1_MOUSE	reviewed	Contactin-1 (Neural cell surface protein F3)	Cntn1	anchored component of membrane [GO:0031225]; extracellular exosome [GO:0070062]; membrane raft [GO:0045121]; myelin sheath [GO:0043209]; plasma membrane [GO:0005886]
	Q7TSJ2	-1.13484	0.000585506	Other	MAP6_MOUSE	reviewed	Microtubule-associated protein 6 (MAP-6) (Stable tubule-only polypeptide) (STOP)	Map6 Mtap6	Golgi apparatus [GO:0005794]; microtubule [GO:0005874]; perinuclear region of cytoplasm [GO:0048471]
	Q3TYL3	-1.13352	6.59595e-05	Other	Q3TYL3_MOUSE	unreviewed	Putative uncharacterized protein	Opcml	extracellular exosome [GO:0070062]
	Q3TPZ5	-1.13339	0.00168223	Other	Q3TPZ5_MOUSE	unreviewed	Dynactin 2	Dctn2 mCG_5199	centrosome [GO:0005813]; cytoplasm [GO:0005737]; dynactin complex [GO:0005869]; extracellular exosome [GO:0070062]; growth cone [GO:0030426]; kinetochore [GO:0000776]
	A2AUK5	-1.13321	0.000129259	Other	A2AUK5_MOUSE	unreviewed	Band 4.1-like protein 1 (Erythrocyte protein band 4.1-like 1, isoform CRA_c)	Epb41l1 Epb4.1l1 mCG_5224	cell-cell adherens junction [GO:0005913]; cytoplasm [GO:0005737]; cytoskeleton [GO:0005856]; extrinsic component of membrane [GO:0019898]
	P00493	-1.13276	0.00213766	Other	HPRT_MOUSE	reviewed	Hypoxanthine-guanine phosphoribosyltransferase (HGPRT) (HGPRTase) (EC 2.4.2.8) (HPRT B)	Hprt1 Hprt	cytoplasm [GO:0005737]; cytosol [GO:0005829]; extracellular exosome [GO:0070062]
	Q56A07	-1.13161	0.000114401	Other	SCN2B_MOUSE	reviewed	Sodium channel subunit beta-2	Scn2b Gm183	voltage-gated sodium channel complex [GO:0001518]
	A0A0A6YY91	-1.12768	0.00200346	Other	A0A0A6YY91_MOUSE	unreviewed	Neural cell adhesion molecule 1 (Fragment)	Ncam1	integral component of membrane [GO:0016021]
	Q5FW97	-1.12705	0.000600984	Other	Q5FW97_MOUSE	unreviewed	Enolase 1, alpha non-neuron (MCG115657) (MCG17183) (Predicted gene, EG433182)	EG433182 Eno1 mCG_115657 mCG_17183	extrinsic component of plasma membrane [GO:0019897]; myelin sheath [GO:0043209]; phosphopyruvate hydratase complex [GO:0000015]
	P62071	-1.1238	0.0206868	Other	RRAS2_MOUSE	reviewed	Ras-related protein R-Ras2	Rras2	extracellular exosome [GO:0070062]; focal adhesion [GO:0005925]; intracellular [GO:0005622]; membrane [GO:0016020]; plasma membrane [GO:0005886]
	Q8C419	-1.1231	0.000555976	Other	GP158_MOUSE	reviewed	Probable G-protein coupled receptor 158	Gpr158 Kiaa1136	integral component of membrane [GO:0016021]; membrane [GO:0016020]; plasma membrane [GO:0005886]
	Q6P2B1-2	-1.11717	0.0324952	Other	TNPO3_MOUSE	reviewed	Transportin-3	Tnpo3	cytoplasm [GO:0005737]; intracellular membrane-bounded organelle [GO:0043231]; nuclear membrane [GO:0031965]
	P51830	-1.11577	0.000684811	Other	ADCY9_MOUSE	reviewed	Adenylate cyclase type 9 (EC 4.6.1.1) (ATP pyrophosphate-lyase 9) (Adenylate cyclase type IX) (Adenylyl cyclase 9) (AC9) (Adenylyl cyclase type 10) (ACTP10)	Adcy9	axon [GO:0030424]; dendrite [GO:0030425]; integral component of membrane [GO:0016021]; integral component of plasma membrane [GO:0005887]; intracellular [GO:0005622]; membrane [GO:0016020]
	P48722	-1.11327	0.000365392	Other	HS74L_MOUSE	reviewed	Heat shock 70 kDa protein 4L (Heat shock 70-related protein APG-1) (Osmotic stress protein 94)	Hspa4l Apg1 Hsp4l Osp94	cytoplasm [GO:0005737]; cytosol [GO:0005829]; nucleus [GO:0005634]
	A3KGU7	-1.1125	0.000880332	Other	A3KGU7_MOUSE	unreviewed	Spectrin alpha chain, non-erythrocytic 1	Sptan1 Spna2
	Q3TDA7	-1.11044	0.0519379	Other	Q3TDA7_MOUSE	unreviewed	Protein kinase C and casein kinase substrate in neurons 2, isoform CRA_a	Pacsin2 mCG_4195	caveola [GO:0005901]; cell-cell adherens junction [GO:0005913]; cytosol [GO:0005829]; extracellular exosome [GO:0070062]; extrinsic component of membrane [GO:0019898]; focal adhesion [GO:0005925]; nucleoplasm [GO:0005654]; recycling endosome membrane [GO:0055038]
	Q62261	-1.10937	0.00296725	Other	SPTB2_MOUSE	reviewed	Spectrin beta chain, non-erythrocytic 1 (Beta-II spectrin) (Embryonic liver fodrin) (Fodrin beta chain)	Sptbn1 Elf Spnb-2 Spnb2 Sptb2	axolemma [GO:0030673]; cell-cell adherens junction [GO:0005913]; cortical cytoskeleton [GO:0030863]; cuticular plate [GO:0032437]; cytoplasm [GO:0005737]; endomembrane system [GO:0012505]; extracellular exosome [GO:0070062]; M band [GO:0031430]; membrane [GO:0016020]; nucleolus [GO:0005730]; nucleus [GO:0005634]; plasma membrane [GO:0005886]; postsynaptic density [GO:0014069]; protein complex [GO…
	G5E895	-1.10884	0.0149784	Mitochondria	G5E895_MOUSE	unreviewed	MCG142264, isoform CRA_b (Protein Akr1b10)	Akr1b10 mCG_142264	mitochondrion [GO:0005739]
	P63040	-1.10772	0.0378058	Other	CPLX1_MOUSE	reviewed	Complexin-1 (921-S) (Complexin I) (CPX I) (Synaphin-2)	Cplx1	cytosol [GO:0005829]; dendrite [GO:0030425]; neuronal cell body [GO:0043025]; SNARE complex [GO:0031201]; synapse [GO:0045202]; synaptobrevin 2-SNAP-25-syntaxin-1a-complexin I complex [GO:0070032]; terminal bouton [GO:0043195]
	Q6PDL0	-1.10688	0.00105247	Other	DC1L2_MOUSE	reviewed	Cytoplasmic dynein 1 light intermediate chain 2 (Dynein light intermediate chain 2, cytosolic)	Dync1li2 Dncli2 Dnclic2	centrosome [GO:0005813]; cytoplasm [GO:0005737]; cytoplasmic dynein complex [GO:0005868]; membrane [GO:0016020]; microtubule [GO:0005874]
	Q6R891	-1.10452	0.00563965	Other	NEB2_MOUSE	reviewed	Neurabin-2 (Neurabin-II) (Protein phosphatase 1 regulatory subunit 9B) (Spinophilin)	Ppp1r9b	adherens junction [GO:0005912]; cortical actin cytoskeleton [GO:0030864]; cytoplasm [GO:0005737]; cytoplasmic side of dendritic spine plasma membrane [GO:1990780]; dendrite [GO:0030425]; dendritic spine head [GO:0044327]; dendritic spine neck [GO:0044326]; filopodium [GO:0030175]; growth cone [GO:0030426]; lamellipodium [GO:0030027]; neuronal cell body [GO:0043025]; nucleoplasm [GO:0005654]; plas…
	Q01065	-1.10343	0.0224359	Other	PDE1B_MOUSE	reviewed	Calcium/calmodulin-dependent 3',5'-cyclic nucleotide phosphodiesterase 1B (Cam-PDE 1B) (EC 3.1.4.17) (63 kDa Cam-PDE)	Pde1b Pde1b1	cytoplasm [GO:0005737]; neuronal cell body [GO:0043025]
	Q3T9L1	-1.10332	0.00016249	Other	Q3T9L1_MOUSE	unreviewed	Coronin	Coro1a
	P30275	-1.10324	0.00110341	Mitochondria	KCRU_MOUSE	reviewed	Creatine kinase U-type, mitochondrial (EC 2.7.3.2) (Acidic-type mitochondrial creatine kinase) (Mia-CK) (Ubiquitous mitochondrial creatine kinase) (U-MtCK)	Ckmt1	extracellular exosome [GO:0070062]; mitochondrial inner membrane [GO:0005743]; mitochondrion [GO:0005739]; myelin sheath [GO:0043209]
	P51863	-1.103	0.000936953	Other	VA0D1_MOUSE	reviewed	V-type proton ATPase subunit d 1 (V-ATPase subunit d 1) (P39) (Physophilin) (V-ATPase 40 kDa accessory protein) (V-ATPase AC39 subunit) (Vacuolar proton pump subunit d 1)	Atp6v0d1 Atp6d	apical plasma membrane [GO:0016324]; axon terminus [GO:0043679]; centrosome [GO:0005813]; early endosome [GO:0005769]; extracellular exosome [GO:0070062]; lysosomal membrane [GO:0005765]; membrane [GO:0016020]; plasma membrane proton-transporting V-type ATPase complex [GO:0033181]; proton-transporting V-type ATPase, V0 domain [GO:0033179]; synaptic vesicle [GO:0008021]; vacuolar proton-transporti…
	P32037	-1.10213	0.00081106	Other	GTR3_MOUSE	reviewed	Solute carrier family 2, facilitated glucose transporter member 3 (Glucose transporter type 3, brain) (GLUT-3)	Slc2a3 Glut-3 Glut3	acrosomal membrane [GO:0002080]; cytoplasm [GO:0005737]; extracellular exosome [GO:0070062]; integral component of membrane [GO:0016021]; integral component of plasma membrane [GO:0005887]; plasma membrane [GO:0005886]
	B2RRX2	-1.10031	0.000208965	Other	B2RRX2_MOUSE	unreviewed	Serine/threonine-protein phosphatase (EC 3.1.3.16)	Ppp3ca mCG_16625	calcineurin complex [GO:0005955]; cytosol [GO:0005829]; membrane [GO:0016020]; nucleoplasm [GO:0005654]
	Q4VBX4	-1.09981	0.0226111	Other	Q4VBX4_MOUSE	unreviewed	MCG127675 (Putative uncharacterized protein) (Ubiquitin-conjugating enzyme E2 variant 2) (Ubiquitin-conjugating enzyme E2 variant 2, isoform CRA_a)	Ube2v2 mCG_126823 mCG_127675	extracellular exosome [GO:0070062]; nucleus [GO:0005634]; UBC13-MMS2 complex [GO:0031372]
	P14152	-1.09771	0.000555055	Mitochondria	MDHC_MOUSE	reviewed	Malate dehydrogenase, cytoplasmic (EC 1.1.1.37) (Cytosolic malate dehydrogenase)	Mdh1 Mor2	centrosome [GO:0005813]; cytoplasm [GO:0005737]; cytosol [GO:0005829]; extracellular exosome [GO:0070062]; extracellular space [GO:0005615]; mitochondrion [GO:0005739]; myelin sheath [GO:0043209]
	F7BQW7	-1.09753	0.000496373	Other	F7BQW7_MOUSE	unreviewed	Synaptojanin-1 (Fragment)	Synj1
	P46096	-1.09637	0.000362964	Other	SYT1_MOUSE	reviewed	Synaptotagmin-1 (Synaptotagmin I) (SytI) (p65)	Syt1	axon [GO:0030424]; cell junction [GO:0030054]; chromaffin granule membrane [GO:0042584]; cytoplasm [GO:0005737]; dense core granule [GO:0031045]; excitatory synapse [GO:0060076]; Golgi apparatus [GO:0005794]; integral component of membrane [GO:0016021]; neuron projection [GO:0043005]; plasma membrane [GO:0005886]; presynaptic membrane [GO:0042734]; secretory granule [GO:0030141]; SNARE complex [G…
	P99029	-1.09572	0.0077105	Mitochondria	PRDX5_MOUSE	reviewed	Peroxiredoxin-5, mitochondrial (EC 1.11.1.15) (Antioxidant enzyme B166) (AOEB166) (Liver tissue 2D-page spot 2D-0014IV) (PLP) (Peroxiredoxin V) (Prx-V) (Peroxisomal antioxidant enzyme) (Thioredoxin peroxidase PMP20) (Thioredoxin reductase)	Prdx5 Prdx6	cytoplasm [GO:0005737]; cytoplasmic vesicle [GO:0031410]; cytosol [GO:0005829]; extracellular exosome [GO:0070062]; extracellular space [GO:0005615]; intracellular membrane-bounded organelle [GO:0043231]; mitochondrion [GO:0005739]; nucleus [GO:0005634]; perinuclear region of cytoplasm [GO:0048471]; peroxisomal matrix [GO:0005782]; peroxisome [GO:0005777]
	Q3UHT7	-1.09553	0.000188546	Other	Q3UHT7_MOUSE	unreviewed	ERC protein 2 (Putative uncharacterized protein)	Erc2 D14Ertd171e	presynaptic active zone [GO:0048786]
	P05201	-1.09368	0.000231755	Other	AATC_MOUSE	reviewed	Aspartate aminotransferase, cytoplasmic (cAspAT) (EC 2.6.1.1) (EC 2.6.1.3) (Cysteine aminotransferase, cytoplasmic) (Cysteine transaminase, cytoplasmic) (cCAT) (Glutamate oxaloacetate transaminase 1) (Transaminase A)	Got1	axon terminus [GO:0043679]; cytoplasm [GO:0005737]; cytosol [GO:0005829]; extracellular exosome [GO:0070062]; lysosome [GO:0005764]; nucleus [GO:0005634]
	Q0VDL6	-1.09027	0.0175946	Other	Q0VDL6_MOUSE	unreviewed	PCTAIRE-motif protein kinase 3 (Pctk3 protein)	Cdk18 Pctk3 mCG_2609
	Q3V244	-1.08971	0.00104379	Other	Q3V244_MOUSE	unreviewed	Putative uncharacterized protein	Eif4h Wbscr1
	Q8BVI4	-1.08916	0.000164708	Mitochondria	DHPR_MOUSE	reviewed	Dihydropteridine reductase (EC 1.5.1.34) (HDHPR) (Quinoid dihydropteridine reductase)	Qdpr Dhpr	cytoplasm [GO:0005737]; cytosol [GO:0005829]; extracellular exosome [GO:0070062]; mitochondrion [GO:0005739]; neuron projection [GO:0043005]
	Q6PHN9	-1.08476	0.0361457	Mitochondria	RAB35_MOUSE	reviewed	Ras-related protein Rab-35	Rab35	cell projection membrane [GO:0031253]; clathrin-coated endocytic vesicle [GO:0045334]; clathrin-coated pit [GO:0005905]; endosome membrane [GO:0010008]; extracellular exosome [GO:0070062]; intercellular bridge [GO:0045171]; melanosome [GO:0042470]; mitochondrion [GO:0005739]; plasma membrane [GO:0005886]
	E9Q3I3	-1.08308	0.0045928	Other	E9Q3I3_MOUSE	unreviewed	Spermatogenesis-associated protein 13	Spata13	intracellular [GO:0005622]
	Q3TVV6	-1.08091	0.196911	Other	Q3TVV6_MOUSE	unreviewed	Putative uncharacterized protein	Hnrnpu Hnrpu	nucleus [GO:0005634]
	O54901	-1.07921	0.000712243	Other	OX2G_MOUSE	reviewed	OX-2 membrane glycoprotein (MRC OX-2 antigen) (CD antigen CD200)	Cd200 Mox2	cell-cell adherens junction [GO:0005913]; integral component of plasma membrane [GO:0005887]
	Q8BH80	-1.07844	0.00147897	Other	Q8BH80_MOUSE	unreviewed	Putative uncharacterized protein (Vesicle-associated membrane protein, associated protein B and C) (Vesicle-associated membrane protein-associated protein B)	Vapb mCG_13760	cell-cell adherens junction [GO:0005913]; endoplasmic reticulum [GO:0005783]; endoplasmic reticulum membrane [GO:0005789]; Golgi apparatus [GO:0005794]; Golgi membrane [GO:0000139]; integral component of membrane [GO:0016021]
	Q3V0K9	-1.07434	0.0232342	Other	PLSI_MOUSE	reviewed	Plastin-1	Pls1	actin filament [GO:0005884]; actin filament bundle [GO:0032432]; brush border [GO:0005903]; cytoplasm [GO:0005737]; extracellular exosome [GO:0070062]; terminal web [GO:1990357]
	Q68FL4	-1.07263	0.00223566	Other	SAHH3_MOUSE	reviewed	Putative adenosylhomocysteinase 3 (AdoHcyase 3) (EC 3.3.1.1) (Long-IRBIT) (S-adenosyl-L-homocysteine hydrolase 3) (S-adenosylhomocysteine hydrolase-like protein 2)	Ahcyl2	cytosol [GO:0005829]; endoplasmic reticulum [GO:0005783]; intracellular membrane-bounded organelle [GO:0043231]; neuron projection [GO:0043005]
	Q3UPX0	-1.07013	0.00225933	Other	Q3UPX0_MOUSE	unreviewed	Crystallin, mu	Crym mCG_7593	extracellular exosome [GO:0070062]; mitochondrion [GO:0005739]; nucleus [GO:0005634]
	Q548L4	-1.06714	0.00139621	Other	Q548L4_MOUSE	unreviewed	Glutamate decarboxylase (EC 4.1.1.15) (Glutamic acid decarboxylase 2)	Gad2 gad65 mCG_15161	anchored component of membrane [GO:0031225]; axon [GO:0030424]; cytosol [GO:0005829]; inhibitory synapse [GO:0060077]; perinuclear region of cytoplasm [GO:0048471]; synaptic vesicle membrane [GO:0030672]
	Q3UV17	-1.06577	0.0202884	Other	K22O_MOUSE	reviewed	Keratin, type II cytoskeletal 2 oral (Keratin-76) (K76) (Type-II keratin Kb9)	Krt76	extracellular exosome [GO:0070062]; keratin filament [GO:0045095]; nucleus [GO:0005634]
	E0CYV0	-1.06436	0.000322506	Other	E0CYV0_MOUSE	unreviewed	Protein-L-isoaspartate O-methyltransferase (EC 2.1.1.77)	Pcmt1
	A0A0A6YX18	-1.0599	0.00546057	Other	A0A0A6YX18_MOUSE	unreviewed	V-type proton ATPase subunit H	Atp6v1h	vacuolar proton-transporting V-type ATPase, V1 domain [GO:0000221]
	E0CXZ9	-1.05943	0.00203624	Other	E0CXZ9_MOUSE	unreviewed	Voltage-gated potassium channel subunit beta-2	Kcnab2	cytoplasm [GO:0005737]; integral component of membrane [GO:0016021]
	Q5SSM3	-1.05648	0.0463246	Other	RHG44_MOUSE	reviewed	Rho GTPase-activating protein 44 (Rho-type GTPase-activating protein RICH2) (RhoGAP interacting with CIP4 homologs protein 2) (RICH-2)	Arhgap44 Rich2	cell junction [GO:0030054]; dendritic spine [GO:0043197]; leading edge membrane [GO:0031256]; recycling endosome [GO:0055037]
	E9Q6Q4	-1.05647	0.000246039	Mitochondria	E9Q6Q4_MOUSE	unreviewed	Protein Rap1gds1	Rap1gds1	cytosol [GO:0005829]; endoplasmic reticulum [GO:0005783]; extracellular exosome [GO:0070062]; mitochondrion [GO:0005739]
	Q3URF1	-1.05605	0.000520313	Other	Q3URF1_MOUSE	unreviewed	MCG6023	Synpo mCG_6023
	P68404-2	-1.05471	0.000370527	Other	KPCB_MOUSE	reviewed	Protein kinase C beta type (PKC-B) (PKC-beta) (EC 2.7.11.13)	Prkcb Pkcb Prkcb1	cytoplasm [GO:0005737]; extracellular exosome [GO:0070062]; membrane [GO:0016020]; nucleus [GO:0005634]; plasma membrane [GO:0005886]
	Q8K212	-1.05433	0.00094073	Other	PACS1_MOUSE	reviewed	Phosphofurin acidic cluster sorting protein 1 (PACS-1)	Pacs1	COPI-coated vesicle [GO:0030137]
	Q9Z2Y3	-1.05336	0.0004294	Other	HOME1_MOUSE	reviewed	Homer protein homolog 1 (Homer-1) (VASP/Ena-related gene up-regulated during seizure and LTP 1) (Vesl-1)	Homer1 Vesl1	apical part of cell [GO:0045177]; axon [GO:0030424]; cell junction [GO:0030054]; costamere [GO:0043034]; cytoplasm [GO:0005737]; membrane [GO:0016020]; neuron projection [GO:0043005]; plasma membrane [GO:0005886]; postsynapse [GO:0098794]; postsynaptic density [GO:0014069]; postsynaptic membrane [GO:0045211]; Z disc [GO:0030018]
	E9PZF0	-1.05322	0.000362049	Other	E9PZF0_MOUSE	unreviewed	Nucleoside diphosphate kinase (EC 2.7.4.6)	Gm20390	intracellular [GO:0005622]
	Q03137	-1.05303	0.00710774	Mitochondria	EPHA4_MOUSE	reviewed	Ephrin type-A receptor 4 (EC 2.7.10.1) (Tyrosine-protein kinase receptor MPK-3) (Tyrosine-protein kinase receptor SEK-1)	Epha4 Sek Sek1	axon [GO:0030424]; axonal growth cone [GO:0044295]; axon terminus [GO:0043679]; cell junction [GO:0030054]; cell surface [GO:0009986]; cytoplasm [GO:0005737]; dendrite [GO:0030425]; dendritic spine [GO:0043197]; early endosome membrane [GO:0031901]; endoplasmic reticulum [GO:0005783]; filopodium [GO:0030175]; Golgi apparatus [GO:0005794]; integral component of plasma membrane [GO:0005887]; mitoch…
	B2RQQ7	-1.05236	0.018549	Other	B2RQQ7_MOUSE	unreviewed	CDC42 binding protein kinase beta (Cdc42 binding protein kinase beta, isoform CRA_b)	Cdc42bpb mCG_14925	intracellular [GO:0005622]
	Q9Z0E0	-1.05104	0.00615447	Other	NCDN_MOUSE	reviewed	Neurochondrin (M-Sema F-associating protein of 75 kDa) (Norbin)	Ncdn Kiaa0607 Sfap75	cytosol [GO:0005829]; dendrite [GO:0030425]; membrane [GO:0016020]; neuronal cell body [GO:0043025]; neuron projection [GO:0043005]
	Q9D172	-1.05081	0.000836746	Mitochondria	ES1_MOUSE	reviewed	ES1 protein homolog, mitochondrial	D10Jhu81e	mitochondrion [GO:0005739]
	Q3U5R8	-1.05074	0.00188365	Other	Q3U5R8_MOUSE	unreviewed	Putative uncharacterized protein	Impa1
	A2AI21	-1.04922	0.0202047	Other	A2AI21_MOUSE	unreviewed	Glutamate receptor ionotropic, NMDA 1	Grin1	cell junction [GO:0030054]; cell surface [GO:0009986]; dendritic spine [GO:0043197]; endoplasmic reticulum [GO:0005783]; NMDA selective glutamate receptor complex [GO:0017146]; postsynaptic density [GO:0014069]; postsynaptic membrane [GO:0045211]; synaptic vesicle [GO:0008021]
	Q9R1T4	-1.04857	7.8387e-05	Other	SEPT6_MOUSE	reviewed	Septin-6	Sept6 Kiaa0128	axon terminus [GO:0043679]; cleavage furrow [GO:0032154]; condensed chromosome kinetochore [GO:0000777]; midbody [GO:0030496]; septin collar [GO:0032173]; septin complex [GO:0031105]; septin ring [GO:0005940]; spindle [GO:0005819]; synaptic vesicle [GO:0008021]
	Q3TMQ7	-1.04595	0.018747	Other	Q3TMQ7_MOUSE	unreviewed	Putative uncharacterized protein	Slc30a3	integral component of membrane [GO:0016021]; late endosome [GO:0005770]; neuron projection [GO:0043005]; synaptic vesicle membrane [GO:0030672]
	Q9QYS2	-1.04362	0.00039044	Other	GRM3_MOUSE	reviewed	Metabotropic glutamate receptor 3 (mGluR3)	Grm3 Gprc1c Mglur3	axon [GO:0030424]; dendritic spine [GO:0043197]; integral component of plasma membrane [GO:0005887]; neuron projection [GO:0043005]; plasma membrane [GO:0005886]; postsynaptic density [GO:0014069]; postsynaptic membrane [GO:0045211]; presynaptic active zone [GO:0048786]; presynaptic membrane [GO:0042734]
	Q91XM9-7	-1.0435	0.000573904	Other	DLG2_MOUSE	reviewed	Disks large homolog 2 (Channel-associated protein of synapse-110) (Chapsyn-110) (Postsynaptic density protein PSD-93)	Dlg2 Dlgh2	cell junction [GO:0030054]; juxtaparanode region of axon [GO:0044224]; postsynaptic density [GO:0014069]; postsynaptic membrane [GO:0045211]
	O08539	-1.04303	0.000368033	Other	BIN1_MOUSE	reviewed	Myc box-dependent-interacting protein 1 (Amphiphysin II) (Amphiphysin-like protein) (Bridging integrator 1) (SH3 domain-containing protein 9)	Bin1 Amphl Sh3p9	axon [GO:0030424]; axon initial segment [GO:0043194]; cytoplasm [GO:0005737]; I band [GO:0031674]; lipid tube [GO:0060987]; membrane [GO:0016020]; microtubule [GO:0005874]; node of Ranvier [GO:0033268]; nuclear envelope [GO:0005635]; nucleus [GO:0005634]; T-tubule [GO:0030315]; Z disc [GO:0030018]
	A0A087WPD1	-1.03873	0.032978	Other	A0A087WPD1_MOUSE	unreviewed	Regulator of G-protein-signaling 6	Rgs6	heterotrimeric G-protein complex [GO:0005834]
	Q8C2E1	-1.03826	4.96436e-05	Other	Q8C2E1_MOUSE	unreviewed	Putative uncharacterized protein	Ppp2r1a
	Q9CZC8	-1.03817	0.0102392	Other	SCRN1_MOUSE	reviewed	Secernin-1	Scrn1 Kiaa0193	cytoplasm [GO:0005737]; nuclear membrane [GO:0031965]; nucleus [GO:0005634]
	P51906	-1.03682	0.0134529	Other	EAA3_MOUSE	reviewed	Excitatory amino acid transporter 3 (Excitatory amino-acid carrier 1) (Sodium-dependent glutamate/aspartate transporter 3) (Solute carrier family 1 member 1)	Slc1a1 Eaac1 Eaat3	apical plasma membrane [GO:0016324]; extracellular exosome [GO:0070062]; integral component of membrane [GO:0016021]; plasma membrane [GO:0005886]
	P42669	-1.0358	0.00272709	Other	PURA_MOUSE	reviewed	Transcriptional activator protein Pur-alpha (Purine-rich single-stranded DNA-binding protein alpha)	Pura	cytoplasm [GO:0005737]; dendrite [GO:0030425]; DNA replication factor A complex [GO:0005662]; neuronal cell body [GO:0043025]; nucleus [GO:0005634]
	P08249	-1.03373	0.00220089	Mitochondria	MDHM_MOUSE	reviewed	Malate dehydrogenase, mitochondrial (EC 1.1.1.37)	Mdh2 Mor1	extracellular exosome [GO:0070062]; membrane [GO:0016020]; mitochondrial inner membrane [GO:0005743]; mitochondrial matrix [GO:0005759]; mitochondrion [GO:0005739]; myelin sheath [GO:0043209]; nucleoplasm [GO:0005654]; nucleus [GO:0005634]; plasma membrane [GO:0005886]
	P17751	-1.03281	0.000861362	Other	TPIS_MOUSE	reviewed	Triosephosphate isomerase (TIM) (EC 5.3.1.1) (Triose-phosphate isomerase)	Tpi1 Tpi	cytosol [GO:0005829]; extracellular exosome [GO:0070062]; extracellular space [GO:0005615]; nucleus [GO:0005634]
	D3Z3B8	-1.03158	0.0469565	Other	D3Z3B8_MOUSE	unreviewed	Disks large homolog 1	Dlg1
	E5Q371	-1.03098	0.0526356	Other	E5Q371_MOUSE	unreviewed	Integrin-associated protein	Cd47 CD47	integral component of membrane [GO:0016021]
	Q9EPR4	-1.03039	0.00142743	Other	S23A2_MOUSE	reviewed	Solute carrier family 23 member 2 (Na(+)/L-ascorbic acid transporter 2) (Sodium-dependent vitamin C transporter 2) (SVCT-2) (mSVCT2) (Yolk sac permease-like molecule 2)	Slc23a2 Kiaa0238 Svct2 Yspl2	apical plasma membrane [GO:0016324]; basal plasma membrane [GO:0009925]; basolateral plasma membrane [GO:0016323]; cytoplasm [GO:0005737]; integral component of plasma membrane [GO:0005887]; plasma membrane [GO:0005886]
	A0A0R4J036	-1.02828	0.0138217	Other	A0A0R4J036_MOUSE	unreviewed	Neurofilament 3, medium (Neurofilament medium polypeptide)	Nefm Nef3 mCG_2494	neurofibrillary tangle [GO:0097418]; neurofilament [GO:0005883]
	S4R1P5	-1.02814	0.000798755	Other	S4R1P5_MOUSE	unreviewed	Dystonin	Dst	cytoskeleton [GO:0005856]
	F6SEU4	-1.02732	0.000746146	Other	SYGP1_MOUSE	reviewed	Ras/Rap GTPase-activating protein SynGAP (Neuronal RasGAP) (Synaptic Ras GTPase-activating protein 1) (Synaptic Ras-GAP 1)	Syngap1	cell junction [GO:0030054]; cytoplasm [GO:0005737]; dendritic shaft [GO:0043198]; intrinsic component of the cytoplasmic side of the plasma membrane [GO:0031235]; membrane [GO:0016020]; postsynaptic density [GO:0014069]
	P03995	-1.02658	0.00408411	Other	GFAP_MOUSE	reviewed	Glial fibrillary acidic protein (GFAP)	Gfap	astrocyte end-foot [GO:0097450]; astrocyte projection [GO:0097449]; cell body [GO:0044297]; cell projection [GO:0042995]; cytoplasm [GO:0005737]; cytoplasmic side of lysosomal membrane [GO:0098574]; glial cell projection [GO:0097386]; intermediate filament [GO:0005882]; intermediate filament cytoskeleton [GO:0045111]; intracellular [GO:0005622]; membrane [GO:0016020]; myelin sheath [GO:0043209]
	Q9R0Y5-2	-1.02487	0.0300989	Other	KAD1_MOUSE	reviewed	Adenylate kinase isoenzyme 1 (AK 1) (EC 2.7.4.3) (EC 2.7.4.6) (ATP-AMP transphosphorylase 1) (ATP:AMP phosphotransferase) (Adenylate monophosphate kinase) (Myokinase)	Ak1	cytoplasm [GO:0005737]; extracellular exosome [GO:0070062]; outer dense fiber [GO:0001520]; plasma membrane [GO:0005886]; sperm flagellum [GO:0036126]
	O88456	-1.02402	0.0209226	Other	CPNS1_MOUSE	reviewed	Calpain small subunit 1 (CSS1) (Calcium-activated neutral proteinase small subunit) (CANP small subunit) (Calcium-dependent protease small subunit) (CDPS) (Calcium-dependent protease small subunit 1) (Calpain regulatory subunit)	Capns1 Capn4	cytoplasm [GO:0005737]; cytosol [GO:0005829]; extracellular exosome [GO:0070062]; membrane [GO:0016020]; plasma membrane [GO:0005886]
	P19246	-1.02357	0.00116255	Mitochondria	NFH_MOUSE	reviewed	Neurofilament heavy polypeptide (NF-H) (200 kDa neurofilament protein) (Neurofilament triplet H protein)	Nefh Kiaa0845 Nfh	axon [GO:0030424]; cytoplasm [GO:0005737]; mitochondrion [GO:0005739]; myelin sheath [GO:0043209]; neurofibrillary tangle [GO:0097418]; neurofilament [GO:0005883]; postsynaptic density [GO:0014069]
	P23819-4	-1.02324	0.000445922	Other	GRIA2_MOUSE	reviewed	Glutamate receptor 2 (GluR-2) (AMPA-selective glutamate receptor 2) (GluR-B) (GluR-K2) (Glutamate receptor ionotropic, AMPA 2) (GluA2)	Gria2 Glur2	AMPA glutamate receptor complex [GO:0032281]; cell junction [GO:0030054]; endoplasmic reticulum [GO:0005783]; endoplasmic reticulum membrane [GO:0005789]; integral component of plasma membrane [GO:0005887]; membrane [GO:0016020]; neuron projection [GO:0043005]; postsynaptic membrane [GO:0045211]; synapse [GO:0045202]; synaptic membrane [GO:0097060]; synaptic vesicle [GO:0008021]
	P84075	-1.02217	0.0113891	Other	HPCA_MOUSE	reviewed	Neuron-specific calcium-binding protein hippocalcin	Hpca	axon [GO:0030424]; dendrite cytoplasm [GO:0032839]; dendrite membrane [GO:0032590]; dendritic spine head [GO:0044327]; neuronal cell body membrane [GO:0032809]; perikaryon [GO:0043204]
	Q64332-2	-1.02042	0.00434836	Other	SYN2_MOUSE	reviewed	Synapsin-2 (Synapsin II)	Syn2	cell junction [GO:0030054]; myelin sheath [GO:0043209]; plasma membrane [GO:0005886]; postsynaptic density [GO:0014069]; SNARE complex [GO:0031201]; synapse [GO:0045202]; synaptic vesicle membrane [GO:0030672]
	Q9CZU6	-1.02031	0.00293117	Mitochondria	CISY_MOUSE	reviewed	Citrate synthase, mitochondrial (EC 2.3.3.1) (Citrate (Si)-synthase)	Cs	extracellular exosome [GO:0070062]; mitochondrial matrix [GO:0005759]; mitochondrion [GO:0005739]; nucleus [GO:0005634]
	Q9Z1A1	-1.0201	0.0314596	Other	Q9Z1A1_MOUSE	unreviewed	Protein Tfg (Putative uncharacterized protein) (TFG protein) (Trk-fused) (Trk-fused protein)	Tfg mCG_130891	extracellular exosome [GO:0070062]
	P46660	-1.01981	0.00885486	Other	AINX_MOUSE	reviewed	Alpha-internexin (Alpha-Inx) (66 kDa neurofilament protein) (NF-66) (Neurofilament-66)	Ina	cytoplasmic ribonucleoprotein granule [GO:0036464]; extracellular space [GO:0005615]; intermediate filament cytoskeleton [GO:0045111]; myelin sheath [GO:0043209]; neurofilament [GO:0005883]; nuclear membrane [GO:0031965]; nucleoplasm [GO:0005654]
	O70589	-1.01937	0.00414444	Other	CSKP_MOUSE	reviewed	Peripheral plasma membrane protein CASK (EC 2.7.11.1) (Calcium/calmodulin-dependent serine protein kinase)	Cask	basement membrane [GO:0005604]; basolateral plasma membrane [GO:0016323]; cell-cell junction [GO:0005911]; cytoplasm [GO:0005737]; cytosol [GO:0005829]; focal adhesion [GO:0005925]; membrane [GO:0016020]; nuclear lamina [GO:0005652]; nuclear matrix [GO:0016363]; nucleolus [GO:0005730]; nucleus [GO:0005634]; synapse [GO:0045202]; vesicle [GO:0031982]
	D3Z7P3	-1.01601	0.00111152	Mitochondria	GLSK_MOUSE	reviewed	Glutaminase kidney isoform, mitochondrial (GLS) (EC 3.5.1.2)	Gls Gls1 Kiaa0838	cytosol [GO:0005829]; mitochondrial matrix [GO:0005759]; mitochondrion [GO:0005739]
	Q9D6R2	-1.01297	0.000176395	Mitochondria	IDH3A_MOUSE	reviewed	Isocitrate dehydrogenase [NAD] subunit alpha, mitochondrial (EC 1.1.1.41) (Isocitric dehydrogenase subunit alpha) (NAD(+)-specific ICDH subunit alpha)	Idh3a	mitochondrion [GO:0005739]; myelin sheath [GO:0043209]; nucleus [GO:0005634]
	Q0VBL6-3	-1.01279	0.0833099	Mitochondria	HIF3A_MOUSE	reviewed	Hypoxia-inducible factor 3-alpha (HIF-3-alpha) (HIF3-alpha) (Basic-helix-loop-helix-PAS protein MOP7) (HIF3-alpha-1) (Inhibitory PAS domain protein) (IPAS) (Member of PAS protein 7) (Neonatal and embryonic PAS protein)	Hif3a Mop7 Nepas	cytoplasm [GO:0005737]; mitochondrion [GO:0005739]; nuclear speck [GO:0016607]; nucleus [GO:0005634]
	A0A0R4J194	-1.01129	0.0287831	Other	A0A0R4J194_MOUSE	unreviewed	Voltage-dependent L-type calcium channel subunit beta-1	Cacnb1	voltage-gated calcium channel complex [GO:0005891]
	Q4KMM3	-1.01105	0.0004214	Mitochondria	OXR1_MOUSE	reviewed	Oxidation resistance protein 1 (Protein C7)	Oxr1 C7 Gm1238	mitochondrion [GO:0005739]; nucleolus [GO:0005730]
	Q04447	-1.00919	0.0034596	Mitochondria	KCRB_MOUSE	reviewed	Creatine kinase B-type (EC 2.7.3.2) (B-CK) (Creatine kinase B chain)	Ckb Ckbb	cytoplasm [GO:0005737]; extracellular exosome [GO:0070062]; mitochondrion [GO:0005739]; myelin sheath [GO:0043209]
	P47708	-1.00897	0.000710612	Other	RP3A_MOUSE	reviewed	Rabphilin-3A (Exophilin-1)	Rph3a	cell junction [GO:0030054]; cytosol [GO:0005829]; extrinsic component of membrane [GO:0019898]; neuron projection [GO:0043005]; plasma membrane [GO:0005886]; protein complex [GO:0043234]; secretory granule [GO:0030141]; synapse [GO:0045202]; synaptic vesicle membrane [GO:0030672]
	Q9JKK7	-1.00779	0.000443232	Other	TMOD2_MOUSE	reviewed	Tropomodulin-2 (Neuronal tropomodulin) (N-Tmod)	Tmod2	growth cone [GO:0030426]; striated muscle thin filament [GO:0005865]
	Q91VA7	-1.00763	0.000688777	Mitochondria	Q91VA7_MOUSE	unreviewed	Isocitrate dehydrogenase [NAD] subunit, mitochondrial (EC 1.1.1.41)	Idh3b mCG_9915	mitochondrion [GO:0005739]; nucleus [GO:0005634]
	O88998	-1.00464	0.00095141	Other	NOE1_MOUSE	reviewed	Noelin (Neuronal olfactomedin-related ER localized protein) (Olfactomedin-1) (Pancortin)	Olfm1 Noe1 Noel Noel1	AMPA glutamate receptor complex [GO:0032281]; axon [GO:0030424]; axonal growth cone [GO:0044295]; cell junction [GO:0030054]; endoplasmic reticulum [GO:0005783]; extracellular space [GO:0005615]; neuronal cell body [GO:0043025]; perikaryon [GO:0043204]; synaptic membrane [GO:0097060]
	Q5SWR1	-1.00375	3.07337e-05	Other	Q5SWR1_MOUSE	unreviewed	AP complex subunit beta	Ap2b1	clathrin adaptor complex [GO:0030131]; trans-Golgi network [GO:0005802]
	E9PY16	-1.00253	0.039316	Other	E9PY16_MOUSE	unreviewed	Protein Adap1	Adap1	cytoplasm [GO:0005737]; nucleus [GO:0005634]; plasma membrane [GO:0005886]
	P60879-2	-1.00122	0.0290579	Other	SNP25_MOUSE	reviewed	Synaptosomal-associated protein 25 (SNAP-25) (Super protein) (SUP) (Synaptosomal-associated 25 kDa protein)	Snap25 Snap	axon [GO:0030424]; axonal growth cone [GO:0044295]; BLOC-1 complex [GO:0031083]; cell junction [GO:0030054]; cytoplasm [GO:0005737]; membrane [GO:0016020]; myelin sheath [GO:0043209]; neuron projection [GO:0043005]; perinuclear region of cytoplasm [GO:0048471]; plasma membrane [GO:0005886]; presynaptic membrane [GO:0042734]; SNARE complex [GO:0031201]; somatodendritic compartment [GO:0036477]; sy…
	P99024	-0.999534	0.000368512	Other	TBB5_MOUSE	reviewed	Tubulin beta-5 chain	Tubb5	cell body [GO:0044297]; cytoplasmic ribonucleoprotein granule [GO:0036464]; cytosol [GO:0005829]; extracellular exosome [GO:0070062]; extracellular matrix [GO:0031012]; microtubule [GO:0005874]; nuclear envelope lumen [GO:0005641]; nucleus [GO:0005634]; tubulin complex [GO:0045298]
	A0A140T8J4	-0.999478	0.00334407	Other	A0A140T8J4_MOUSE	unreviewed	Heme binding protein 1 (Heme-binding protein 1)	Hebp1 mCG_22258	extracellular exosome [GO:0070062]
	Q6P9R4	-0.996831	0.205751	Other	ARHGI_MOUSE	reviewed	Rho guanine nucleotide exchange factor 18	Arhgef18 Kiaa0521	apical part of cell [GO:0045177]; apical plasma membrane [GO:0016324]; cytoplasm [GO:0005737]; cytoskeleton [GO:0005856]; extracellular exosome [GO:0070062]
	Q8K1M3	-0.996334	0.0129221	Other	Q8K1M3_MOUSE	unreviewed	Protein kinase, cAMP dependent regulatory, type II alpha (Protein kinase, cAMP dependent regulatory, type II alpha, isoform CRA_b) (Putative uncharacterized protein) (cAMP-dependent protein kinase type II-alpha regulatory chain) (cAMP-dependent protein kinase type II-alpha regulatory subunit)	Prkar2a mCG_16488	cAMP-dependent protein kinase complex [GO:0005952]; centrosome [GO:0005813]; cytoplasm [GO:0005737]; extracellular exosome [GO:0070062]; focal adhesion [GO:0005925]; nucleotide-activated protein kinase complex [GO:0031588]; plasma membrane raft [GO:0044853]
	Q6ZWQ6	-0.99361	0.0642676	Other	Q6ZWQ6_MOUSE	unreviewed	Huntingtin interacting protein 2, isoform CRA_e (Putative uncharacterized protein)	Ube2k Hip2 mCG_10263	cytoplasm [GO:0005737]; extracellular exosome [GO:0070062]; filopodium tip [GO:0032433]; nucleus [GO:0005634]
	A2CG49-7	-0.992385	0.00881615	Other	KALRN_MOUSE	reviewed	Kalirin (EC 2.7.11.1) (Protein Duo) (Serine/threonine-protein kinase with Dbl- and pleckstrin homology domain)	Kalrn	cytoplasm [GO:0005737]; cytoskeleton [GO:0005856]; extracellular exosome [GO:0070062]; postsynaptic density [GO:0014069]
	Q8BQP9	-0.992042	0.00340132	Other	R7BP_MOUSE	reviewed	Regulator of G-protein signaling 7-binding protein (R7 family-binding protein)	Rgs7bp D13Bwg1146e R7bp	cytoplasm [GO:0005737]; nucleus [GO:0005634]; plasma membrane [GO:0005886]
	Q91XU3	-0.990904	0.00281486	Other	PI42C_MOUSE	reviewed	Phosphatidylinositol 5-phosphate 4-kinase type-2 gamma (EC 2.7.1.149) (Phosphatidylinositol 5-phosphate 4-kinase type II gamma) (PI(5)P 4-kinase type II gamma) (PIP4KII-gamma)	Pip4k2c Pip5k2c	autophagosome [GO:0005776]; extracellular exosome [GO:0070062]; membrane [GO:0016020]
	Q3TQ70	-0.989471	0.0179337	Other	Q3TQ70_MOUSE	unreviewed	Beta1 subnuit of GTP-binding protein (Beta1 subunit of GTP-binding protein) (Guanine nucleotide binding protein, beta 1, isoform CRA_b)	Gnb1 mCG_23363	cell body [GO:0044297]; dendrite [GO:0030425]; extracellular exosome [GO:0070062]; heterotrimeric G-protein complex [GO:0005834]; lysosomal membrane [GO:0005765]; myelin sheath [GO:0043209]; photoreceptor inner segment [GO:0001917]; photoreceptor outer segment membrane [GO:0042622]
	Q8BIZ1	-0.987867	0.00735213	Other	ANS1B_MOUSE	reviewed	Ankyrin repeat and sterile alpha motif domain-containing protein 1B (Amyloid-beta protein intracellular domain-associated protein 1) (AIDA-1) (E2A-PBX1-associated protein) (EB-1)	Anks1b	cell junction [GO:0030054]; cytoplasm [GO:0005737]; dendritic spine [GO:0043197]; nucleus [GO:0005634]; postsynaptic density [GO:0014069]; postsynaptic membrane [GO:0045211]
	Q571M2	-0.987156	0.0260865	Other	Q571M2_MOUSE	unreviewed	MKIAA4025 protein (Fragment)	Hspa4 mKIAA4025
	Q9JJV2	-0.986939	0.0108668	Other	PROF2_MOUSE	reviewed	Profilin-2 (Profilin II)	Pfn2	cytoplasm [GO:0005737]; cytoskeleton [GO:0005856]; cytosol [GO:0005829]; extracellular exosome [GO:0070062]; terminal bouton [GO:0043195]
	Q62226	-0.984806	0.0290531	Other	SHH_MOUSE	reviewed	Sonic hedgehog protein (SHH) (HHG-1) [Cleaved into: Sonic hedgehog protein N-product (Sonic hedgehog protein 19 kDa product); Sonic hedgehog protein C-product (Sonic hedgehog protein 27 kDa product)]	Shh Hhg1	cell surface [GO:0009986]; extracellular region [GO:0005576]; extracellular space [GO:0005615]; intracellular [GO:0005622]; membrane [GO:0016020]; membrane raft [GO:0045121]; plasma membrane [GO:0005886]; proteinaceous extracellular matrix [GO:0005578]
	Q8C605	-0.98466	0.000568082	Other	Q8C605_MOUSE	unreviewed	ATP-dependent 6-phosphofructokinase (ATP-PFK) (Phosphofructokinase) (EC 2.7.1.11) (Phosphohexokinase)	Pfkp	cytoplasm [GO:0005737]
	Q60625	-0.978767	0.00482677	Other	ICAM5_MOUSE	reviewed	Intercellular adhesion molecule 5 (ICAM-5) (Telencephalin)	Icam5 Icam3 Tlcn	integral component of plasma membrane [GO:0005887]; plasma membrane [GO:0005886]
	Q9QYB8	-0.973877	0.000877762	Other	ADDB_MOUSE	reviewed	Beta-adducin (Add97) (Erythrocyte adducin subunit beta)	Add2	cytoplasmic vesicle [GO:0031410]; F-actin capping protein complex [GO:0008290]; membrane [GO:0016020]; plasma membrane [GO:0005886]; postsynaptic density [GO:0014069]
	E9Q828	-0.967734	0.0450945	Other	E9Q828_MOUSE	unreviewed	Calcium-transporting ATPase (EC 3.6.3.8)	Atp2b4	integral component of membrane [GO:0016021]; sperm flagellum [GO:0036126]; T-tubule [GO:0030315]
	Q8VBV7	-0.967073	0.00655797	Other	CSN8_MOUSE	reviewed	COP9 signalosome complex subunit 8 (SGN8) (Signalosome subunit 8) (COP9 homolog) (JAB1-containing signalosome subunit 8)	Cops8 Csn8	COP9 signalosome [GO:0008180]; cytoplasm [GO:0005737]; extracellular exosome [GO:0070062]; nucleoplasm [GO:0005654]; nucleus [GO:0005634]; perinuclear region of cytoplasm [GO:0048471]
	Q3UAB1	-0.966105	0.00601993	Mitochondria	Q3UAB1_MOUSE	unreviewed	Putative uncharacterized protein	Ifit3b I830012O16Rik Ifit3	cytoplasm [GO:0005737]; mitochondrion [GO:0005739]
	P62869	-0.963065	0.0014337	Other	ELOB_MOUSE	reviewed	Transcription elongation factor B polypeptide 2 (Elongin 18 kDa subunit) (Elongin-B) (EloB) (RNA polymerase II transcription factor SIII subunit B) (SIII p18)	Tceb2	Cul2-RING ubiquitin ligase complex [GO:0031462]; Cul5-RING ubiquitin ligase complex [GO:0031466]; elongin complex [GO:0070449]; extracellular exosome [GO:0070062]; VCB complex [GO:0030891]
	Q3UJ20	-0.958057	0.00365797	Other	Q3UJ20_MOUSE	unreviewed	Putative uncharacterized protein	Eno2	phosphopyruvate hydratase complex [GO:0000015]
	Q8BMF3	-0.95773	0.00887556	Mitochondria	MAON_MOUSE	reviewed	NADP-dependent malic enzyme, mitochondrial (NADP-ME) (EC 1.1.1.40) (Malic enzyme 3)	Me3	mitochondrial matrix [GO:0005759]; mitochondrion [GO:0005739]
	E9Q6X0	-0.957021	0.023906	Other	E9Q6X0_MOUSE	unreviewed	Microtubule-associated protein RP/EB family member 2	Mapre2
	Q3TYC2	-0.956637	0.000488359	Other	Q3TYC2_MOUSE	unreviewed	Putative uncharacterized protein	Ntm Hnt
	Q9DB70	-0.955671	0.000406376	Mitochondria	FUND1_MOUSE	reviewed	FUN14 domain-containing protein 1	Fundc1	integral component of mitochondrial outer membrane [GO:0031307]; mitochondrial outer membrane [GO:0005741]
	P35235	-0.954775	0.0389601	Mitochondria	PTN11_MOUSE	reviewed	Tyrosine-protein phosphatase non-receptor type 11 (EC 3.1.3.48) (Protein-tyrosine phosphatase SYP) (SH-PTP2) (SHP-2) (Shp2)	Ptpn11	cytoplasm [GO:0005737]; cytosol [GO:0005829]; mitochondrion [GO:0005739]; nucleus [GO:0005634]; protein complex [GO:0043234]
	V9GXM1	-0.954732	0.00271611	Other	V9GXM1_MOUSE	unreviewed	ADP-ribosylation factor GTPase-activating protein 1	Arfgap1
	Q8K596	-0.954139	0.00025788	Other	NAC2_MOUSE	reviewed	Sodium/calcium exchanger 2 (Na(+)/Ca(2+)-exchange protein 2) (Solute carrier family 8 member 2)	Slc8a2 Ncx2	basolateral plasma membrane [GO:0016323]; integral component of plasma membrane [GO:0005887]
	Q80ZI9	-0.951905	0.000679732	Other	Q80ZI9_MOUSE	unreviewed	WD repeat domain 1 (Fragment)	Wdr1
	Q571F3	-0.95114	0.00212617	Other	Q571F3_MOUSE	unreviewed	MFLJ00061 protein (Fragment)	Necap1 mFLJ00061	membrane [GO:0016020]
	A0A087WPR1	-0.950351	0.00237699	Other	A0A087WPR1_MOUSE	unreviewed	Myelin-associated glycoprotein	Mag	integral component of membrane [GO:0016021]
	E9PYN1	-0.950223	0.000708173	Other	E9PYN1_MOUSE	unreviewed	Cell adhesion molecule 1 (Cell adhesion molecule 1 transcript variant 8abc)	Cadm1	extracellular exosome [GO:0070062]; integral component of membrane [GO:0016021]; neuron projection [GO:0043005]; plasma membrane [GO:0005886]
	P62137	-0.946708	0.0100629	Other	PP1A_MOUSE	reviewed	Serine/threonine-protein phosphatase PP1-alpha catalytic subunit (PP-1A) (EC 3.1.3.16)	Ppp1ca Ppp1a	cell-cell junction [GO:0005911]; cytoplasm [GO:0005737]; dendritic spine [GO:0043197]; extracellular exosome [GO:0070062]; glycogen granule [GO:0042587]; MLL5-L complex [GO:0070688]; nuclear chromosome, telomeric region [GO:0000784]; nucleolus [GO:0005730]; nucleoplasm [GO:0005654]; nucleus [GO:0005634]; perikaryon [GO:0043204]; plasma membrane [GO:0005886]; protein phosphatase type 1 complex [GO…
	Q3UN60	-0.946148	0.00484562	Other	Q3UN60_MOUSE	unreviewed	Membrane protein, palmitoylated 6 (MAGUK p55 subfamily member 6), isoform CRA_b (Mpp6 protein)	Mpp6 mCG_119906	extracellular exosome [GO:0070062]; plasma membrane [GO:0005886]
	F8WHQ1	-0.944125	0.0060105	Other	F8WHQ1_MOUSE	unreviewed	Tumor protein D52	Tpd52	endoplasmic reticulum [GO:0005783]; perinuclear region of cytoplasm [GO:0048471]
	Q5SYD0	-0.943484	0.0492779	Other	MYO1D_MOUSE	reviewed	Unconventional myosin-Id	Myo1d	apical dendrite [GO:0097440]; axolemma [GO:0030673]; axon [GO:0030424]; basolateral plasma membrane [GO:0016323]; brush border [GO:0005903]; cytoplasmic vesicle [GO:0031410]; cytosol [GO:0005829]; endosome [GO:0005768]; extracellular exosome [GO:0070062]; myelin sheath [GO:0043209]; myosin complex [GO:0016459]; neuronal cell body [GO:0043025]; neuron projection [GO:0043005]; plasma membrane raft …
	Q9R1Q8	-0.938682	0.0139126	Other	TAGL3_MOUSE	reviewed	Transgelin-3 (Neuronal protein NP25)	Tagln3 Np25	myelin sheath [GO:0043209]; nucleus [GO:0005634]
	Q80VP1-2	-0.935208	0.0122728	Other	EPN1_MOUSE	reviewed	Epsin-1 (EPS-15-interacting protein 1) (Intersectin-EH-binding protein 1) (Ibp1)	Epn1	clathrin-coated pit [GO:0005905]; cytoplasm [GO:0005737]; nucleus [GO:0005634]; plasma membrane [GO:0005886]
	Q80TM9	-0.934789	0.00416945	Other	NISCH_MOUSE	reviewed	Nischarin (Imidazoline receptor 1) (I-1) (IR1) (Imidazoline receptor I-1-like protein) (Imidazoline-1 receptor) (I1R)	Nisch Kiaa0975	cytosol [GO:0005829]; early endosome [GO:0005769]; plasma membrane [GO:0005886]; recycling endosome [GO:0055037]
	Q3TD71	-0.93468	0.00795351	Other	Q3TD71_MOUSE	unreviewed	Secretory carrier-associated membrane protein (Secretory carrier membrane protein)	Scamp1 mCG_114101	cell junction [GO:0030054]; integral component of membrane [GO:0016021]; nucleoplasm [GO:0005654]; recycling endosome membrane [GO:0055038]; synaptic vesicle membrane [GO:0030672]; trans-Golgi network [GO:0005802]; zymogen granule membrane [GO:0042589]
	Q8K232	-0.934318	0.00915271	Other	Q8K232_MOUSE	unreviewed	Adducin 1 (Alpha)	Add1	cytoskeleton [GO:0005856]
	P62812	-0.933874	0.0023199	Other	GBRA1_MOUSE	reviewed	Gamma-aminobutyric acid receptor subunit alpha-1 (GABA(A) receptor subunit alpha-1)	Gabra1 Gabra-1	cell junction [GO:0030054]; chloride channel complex [GO:0034707]; cytoplasmic vesicle membrane [GO:0030659]; GABA-A receptor complex [GO:1902711]; integral component of plasma membrane [GO:0005887]; plasma membrane [GO:0005886]; postsynaptic membrane [GO:0045211]
	P56564	-0.929461	0.000263284	Mitochondria	EAA1_MOUSE	reviewed	Excitatory amino acid transporter 1 (Glial high affinity glutamate transporter) (High-affinity neuronal glutamate transporter) (Sodium-dependent glutamate/aspartate transporter 1) (GLAST-1) (Solute carrier family 1 member 3)	Slc1a3 Eaat1 Gmt1	cell periphery [GO:0071944]; cell projection [GO:0042995]; cell surface [GO:0009986]; fibril [GO:0043205]; integral component of membrane [GO:0016021]; neuronal cell body [GO:0043025]; neuron projection [GO:0043005]; plasma membrane [GO:0005886]
	Q8K1M6	-0.928308	1.64176e-05	Mitochondria	DNM1L_MOUSE	reviewed	Dynamin-1-like protein (EC 3.6.5.5) (Dynamin family member proline-rich carboxyl-terminal domain less) (Dymple) (Dynamin-related protein 1)	Dnm1l Drp1	brush border [GO:0005903]; cell junction [GO:0030054]; clathrin-coated pit [GO:0005905]; cytoplasm [GO:0005737]; cytosol [GO:0005829]; endoplasmic reticulum [GO:0005783]; Golgi apparatus [GO:0005794]; intracellular membrane-bounded organelle [GO:0043231]; membrane [GO:0016020]; microtubule cytoskeleton [GO:0015630]; mitochondrial outer membrane [GO:0005741]; mitochondrion [GO:0005739]; perinuclea…
	Q3UR55	-0.927591	0.00144454	Other	Q3UR55_MOUSE	unreviewed	Sodium/potassium-transporting ATPase subunit beta	Atp1b2 mCG_20899 RP23-56I20.2-001	apical plasma membrane [GO:0016324]; cytoplasm [GO:0005737]; sodium:potassium-exchanging ATPase complex [GO:0005890]
	Q8K0U4	-0.924197	0.000184829	Other	HS12A_MOUSE	reviewed	Heat shock 70 kDa protein 12A	Hspa12a Kiaa0417	extracellular exosome [GO:0070062]
	G3X914	-0.923932	0.0327734	Other	G3X914_MOUSE	unreviewed	Cullin 5 (Cullin-5)	Cul5 mCG_5637	Cul5-RING ubiquitin ligase complex [GO:0031466]
	Q80ZJ1	-0.922874	0.000884353	Other	RAP2A_MOUSE	reviewed	Ras-related protein Rap-2a	Rap2a	cytosol [GO:0005829]; extracellular exosome [GO:0070062]; membrane [GO:0016020]; midbody [GO:0030496]; plasma membrane [GO:0005886]; recycling endosome [GO:0055037]; recycling endosome membrane [GO:0055038]
	P59999	-0.921015	0.0297052	Other	ARPC4_MOUSE	reviewed	Actin-related protein 2/3 complex subunit 4 (Arp2/3 complex 20 kDa subunit) (p20-ARC)	Arpc4 Arc20	Arp2/3 protein complex [GO:0005885]; cell projection [GO:0042995]; cytoplasm [GO:0005737]; extracellular exosome [GO:0070062]
	B0QZW1	-0.920791	0.00407721	Other	B0QZW1_MOUSE	unreviewed	Glutamate receptor 3	Gria3	cell junction [GO:0030054]; integral component of membrane [GO:0016021]; postsynaptic membrane [GO:0045211]
	A0A0G2JEG8	-0.92022	0.00813785	Other	A0A0G2JEG8_MOUSE	unreviewed	Amphiphysin	Amph	cytoplasm [GO:0005737]; leading edge membrane [GO:0031256]
	P28661	-0.918714	0.0144302	Mitochondria	SEPT4_MOUSE	reviewed	Septin-4 (Brain protein H5) (Peanut-like protein 2)	Sept4 Pnutl2	cell projection [GO:0042995]; cytoskeleton [GO:0005856]; mitochondrion [GO:0005739]; motile cilium [GO:0031514]; myelin sheath [GO:0043209]; nucleoplasm [GO:0005654]; sperm annulus [GO:0097227]; sperm flagellum [GO:0036126]
	Q9R1K9	-0.918065	0.0413711	Other	CETN2_MOUSE	reviewed	Centrin-2 (Caltractin isoform 1)	Cetn2 Calt	centriole [GO:0005814]; centrosome [GO:0005813]; ciliary basal body [GO:0036064]; cilium [GO:0005929]; intracellular [GO:0005622]; photoreceptor connecting cilium [GO:0032391]; XPC complex [GO:0071942]
	Q3UHW5	-0.916528	0.00508923	Other	Q3UHW5_MOUSE	unreviewed	Putative uncharacterized protein	Rab8a	intracellular [GO:0005622]
	Q3TG21	-0.91548	0.00266827	Other	Q3TG21_MOUSE	unreviewed	Putative uncharacterized protein	Atp6v1c1	proton-transporting V-type ATPase, V1 domain [GO:0033180]
	Q91VN4	-0.913888	0.0339157	Mitochondria	MIC25_MOUSE	reviewed	MICOS complex subunit Mic25 (Coiled-coil-helix-coiled-coil-helix domain-containing protein 6)	Chchd6 Mic25	MICOS complex [GO:0061617]; mitochondrial inner membrane [GO:0005743]; mitochondrion [GO:0005739]
	Q8BH59	-0.913324	0.000423176	Mitochondria	CMC1_MOUSE	reviewed	Calcium-binding mitochondrial carrier protein Aralar1 (Mitochondrial aspartate glutamate carrier 1) (Solute carrier family 25 member 12)	Slc25a12 Aralar1	integral component of membrane [GO:0016021]; mitochondrial inner membrane [GO:0005743]; mitochondrion [GO:0005739]; myelin sheath [GO:0043209]
	Q69ZS5	-0.913317	0.0150575	Other	Q69ZS5_MOUSE	unreviewed	MKIAA1065 protein (Fragment)	Epn2 mKIAA1065	clathrin coat of endocytic vesicle [GO:0030128]
	Q0VE46	-0.907083	0.0625359	Other	Q0VE46_MOUSE	unreviewed	Myadm protein (Myeloid-associated differentiation marker, isoform CRA_a)	Myadm mCG_18490	integral component of membrane [GO:0016021]
	Q0KL02-4	-0.906005	0.00122969	Other	TRIO_MOUSE	reviewed	Triple functional domain protein (EC 2.7.11.1)	Trio	cytoplasm [GO:0005737]
	Q99PT1	-0.903769	7.00006e-06	Other	GDIR1_MOUSE	reviewed	Rho GDP-dissociation inhibitor 1 (Rho GDI 1) (GDI-1) (Rho-GDI alpha)	Arhgdia C87222 Gdi1	cytosol [GO:0005829]; extracellular exosome [GO:0070062]; extracellular space [GO:0005615]; immunological synapse [GO:0001772]; membrane [GO:0016020]; nucleus [GO:0005634]
	Q8BKC5	-0.898941	0.0106319	Other	IPO5_MOUSE	reviewed	Importin-5 (Imp5) (Importin subunit beta-3) (Karyopherin beta-3) (Ran-binding protein 5) (RanBP5)	Ipo5 Kpnb3 Ranbp5	cytoplasm [GO:0005737]; Golgi apparatus [GO:0005794]; intracellular membrane-bounded organelle [GO:0043231]; membrane [GO:0016020]; nuclear membrane [GO:0031965]; nuclear periphery [GO:0034399]; nucleoplasm [GO:0005654]; nucleus [GO:0005634]
	Q8R5H6	-0.897787	0.00274135	Mitochondria	WASF1_MOUSE	reviewed	Wiskott-Aldrich syndrome protein family member 1 (WASP family protein member 1) (Protein WAVE-1)	Wasf1 Wave1	cytoplasm [GO:0005737]; cytoskeleton [GO:0005856]; focal adhesion [GO:0005925]; lamellipodium [GO:0030027]; mitochondrial outer membrane [GO:0005741]; mitochondrion [GO:0005739]; SCAR complex [GO:0031209]; synapse [GO:0045202]
	O70443	-0.894882	0.0067317	Other	GNAZ_MOUSE	reviewed	Guanine nucleotide-binding protein G(z) subunit alpha (G(x) alpha chain) (Gz-alpha)	Gnaz	cell body [GO:0044297]; cytosol [GO:0005829]; dendrite [GO:0030425]; extracellular exosome [GO:0070062]; heterotrimeric G-protein complex [GO:0005834]; membrane [GO:0016020]
	Q80TJ1-4	-0.893415	0.00204737	Other	CAPS1_MOUSE	reviewed	Calcium-dependent secretion activator 1 (Calcium-dependent activator protein for secretion 1) (CAPS-1)	Cadps Caps Caps1 Kiaa1121	cell junction [GO:0030054]; cytoplasmic vesicle [GO:0031410]; cytoplasmic vesicle membrane [GO:0030659]; presynapse [GO:0098793]
	G3X9A7	-0.892909	0.00653939	Other	G3X9A7_MOUSE	unreviewed	MCG49978 (PI-PLC X domain-containing protein 3)	Plcxd3 mCG_49978
	Q64514	-0.89223	0.0105752	Other	TPP2_MOUSE	reviewed	Tripeptidyl-peptidase 2 (TPP-2) (EC 3.4.14.10) (Tripeptidyl aminopeptidase) (Tripeptidyl-peptidase II) (TPP-II)	Tpp2	cytoplasm [GO:0005737]; nucleus [GO:0005634]
	Q9D6K8	-0.892059	0.0611252	Mitochondria	FUND2_MOUSE	reviewed	FUN14 domain-containing protein 2 (Hepatitis C virus core-binding protein 6)	Fundc2 Hcbp6	integral component of mitochondrial outer membrane [GO:0031307]; mitochondrion [GO:0005739]; nucleus [GO:0005634]
	Q3U8W4	-0.883707	0.00895265	Other	Q3U8W4_MOUSE	unreviewed	Superoxide dismutase (EC 1.15.1.1)	Sod2
	F8WGF2	-0.881034	0.00134079	Other	F8WGF2_MOUSE	unreviewed	Nitric oxide synthase, brain	Nos1
	Q3TGW0	-0.881009	0.00928829	Other	Q3TGW0_MOUSE	unreviewed	Putative uncharacterized protein	Actr3	Arp2/3 protein complex [GO:0005885]
	S4R1C4	-0.880038	0.0199575	Other	S4R1C4_MOUSE	unreviewed	Calcium-transporting ATPase (EC 3.6.3.8)	Atp2b2	integral component of membrane [GO:0016021]
	Q78YZ6	-0.879678	0.00383877	Other	SCOC_MOUSE	reviewed	Short coiled-coil protein	Scoc Scoco	cytosol [GO:0005829]; endosome [GO:0005768]; Golgi membrane [GO:0000139]; trans-Golgi network [GO:0005802]
	Q8R1Q8	-0.879197	0.00229867	Other	DC1L1_MOUSE	reviewed	Cytoplasmic dynein 1 light intermediate chain 1 (Dynein light chain A) (DLC-A) (Dynein light intermediate chain 1, cytosolic)	Dync1li1 Dncli1 Dnclic1	centrosome [GO:0005813]; condensed chromosome kinetochore [GO:0000777]; cytoplasm [GO:0005737]; cytoplasmic dynein complex [GO:0005868]; kinetochore [GO:0000776]; membrane [GO:0016020]; microtubule [GO:0005874]; nucleoplasm [GO:0005654]; plasma membrane [GO:0005886]; spindle pole [GO:0000922]
	A0A0R4J2B2	-0.878775	0.001153	Other	A0A0R4J2B2_MOUSE	unreviewed	BTB/POZ domain-containing protein KCTD12	Kctd12	extracellular exosome [GO:0070062]
	Q9QYG0	-0.877848	0.00971837	Other	NDRG2_MOUSE	reviewed	Protein NDRG2 (N-myc downstream-regulated gene 2 protein) (Protein Ndr2)	Ndrg2 Kiaa1248 Ndr2	centrosome [GO:0005813]; cytoplasm [GO:0005737]; extracellular exosome [GO:0070062]; Golgi apparatus [GO:0005794]; growth cone [GO:0030426]; microtubule organizing center [GO:0005815]; nucleoplasm [GO:0005654]; nucleus [GO:0005634]; perinuclear region of cytoplasm [GO:0048471]
	A0A0G2JGL0	-0.877493	0.066882	Other	A0A0G2JGL0_MOUSE	unreviewed	Ubiquitin-conjugating enzyme E2 D3	Ube2d3
	E9Q6L9	-0.876496	0.000140834	Other	E9Q6L9_MOUSE	unreviewed	Leucine-rich repeat-containing protein 7	Lrrc7
	A3KN68	-0.875363	0.0137293	Other	A3KN68_MOUSE	unreviewed	Protein tyrosine phosphatase, receptor type, N polypeptide 2	Ptprn2
	Q9JM14	-0.874881	0.029356	Mitochondria	NT5C_MOUSE	reviewed	5'(3')-deoxyribonucleotidase, cytosolic type (EC 3.1.3.-) (Cytosolic 5',3'-pyrimidine nucleotidase) (Deoxy-5'-nucleotidase 1) (dNT-1)	Nt5c Dnt1	cytoplasm [GO:0005737]; extracellular exosome [GO:0070062]; mitochondrion [GO:0005739]; nucleus [GO:0005634]
	Q9CPU0	-0.874214	0.0153465	Other	LGUL_MOUSE	reviewed	Lactoylglutathione lyase (EC 4.4.1.5) (Aldoketomutase) (Glyoxalase I) (Glx I) (Ketone-aldehyde mutase) (Methylglyoxalase) (S-D-lactoylglutathione methylglyoxal lyase)	Glo1	extracellular exosome [GO:0070062]
	P63085	-0.871941	0.00405198	Mitochondria	MK01_MOUSE	reviewed	Mitogen-activated protein kinase 1 (MAP kinase 1) (MAPK 1) (EC 2.7.11.24) (ERT1) (Extracellular signal-regulated kinase 2) (ERK-2) (MAP kinase isoform p42) (p42-MAPK) (Mitogen-activated protein kinase 2) (MAP kinase 2) (MAPK 2)	Mapk1 Erk2 Mapk Prkm1	axon [GO:0030424]; caveola [GO:0005901]; cytoplasm [GO:0005737]; cytoskeleton [GO:0005856]; cytosol [GO:0005829]; dendrite cytoplasm [GO:0032839]; early endosome [GO:0005769]; extracellular exosome [GO:0070062]; focal adhesion [GO:0005925]; Golgi apparatus [GO:0005794]; late endosome [GO:0005770]; microtubule cytoskeleton [GO:0015630]; microtubule organizing center [GO:0005815]; mitochondrion [GO…
	O35136	-0.871063	0.000157562	Other	NCAM2_MOUSE	reviewed	Neural cell adhesion molecule 2 (N-CAM-2) (NCAM-2) (Neural cell adhesion molecule RB-8) (R4B12)	Ncam2 Ocam Rncam	anchored component of membrane [GO:0031225]; axon [GO:0030424]; integral component of membrane [GO:0016021]; plasma membrane [GO:0005886]
	Q56A15	-0.870192	0.0997718	Mitochondria	Q56A15_MOUSE	unreviewed	Cytochrome c (Cytochrome c, somatic) (MCG119910)	Cycs CYCS mCG_119910	cytosol [GO:0005829]; mitochondrion [GO:0005739]; myelin sheath [GO:0043209]; respiratory chain [GO:0070469]
	Q3TKM9	-0.865066	0.00965635	Other	Q3TKM9_MOUSE	unreviewed	Actin-related protein 2/3 complex subunit 5	Arpc5	Arp2/3 protein complex [GO:0005885]
	K3W4Q5	-0.864217	0.0107097	Other	K3W4Q5_MOUSE	unreviewed	Protein Fam186a	Fam186a
	P21279	-0.862683	0.0565356	Other	GNAQ_MOUSE	reviewed	Guanine nucleotide-binding protein G(q) subunit alpha (Guanine nucleotide-binding protein alpha-q)	Gnaq	cell body [GO:0044297]; dendrite [GO:0030425]; extracellular exosome [GO:0070062]; heterotrimeric G-protein complex [GO:0005834]; lysosomal membrane [GO:0005765]; membrane [GO:0016020]; nuclear membrane [GO:0031965]; plasma membrane [GO:0005886]
	Q91V61	-0.856466	0.0193775	Mitochondria	SFXN3_MOUSE	reviewed	Sideroflexin-3	Sfxn3	integral component of membrane [GO:0016021]; mitochondrial membrane [GO:0031966]; mitochondrion [GO:0005739]
	Q8BJI1	-0.856322	0.00477894	Other	S6A17_MOUSE	reviewed	Sodium-dependent neutral amino acid transporter SLC6A17 (Sodium-dependent neurotransmitter transporter NTT4) (Solute carrier family 6 member 17)	Slc6a17 Ntt4	cell junction [GO:0030054]; integral component of plasma membrane [GO:0005887]; synaptic vesicle [GO:0008021]; synaptic vesicle membrane [GO:0030672]
	D2DFA9	-0.854557	0.0134991	Other	D2DFA9_MOUSE	unreviewed	G protein-coupled receptor family C group 5 member B variant 2 (G-protein-coupled receptor family C group 5 member B)	Gprc5b	cell surface [GO:0009986]; integral component of membrane [GO:0016021]; membrane raft [GO:0045121]; plasma membrane [GO:0005886]
	O08788	-0.854199	0.000218045	Other	DCTN1_MOUSE	reviewed	Dynactin subunit 1 (150 kDa dynein-associated polypeptide) (DAP-150) (DP-150) (p150-glued)	Dctn1	cell leading edge [GO:0031252]; centriole [GO:0005814]; centrosome [GO:0005813]; cytosol [GO:0005829]; dynactin complex [GO:0005869]; dynein complex [GO:0030286]; kinetochore [GO:0000776]; membrane [GO:0016020]; microtubule [GO:0005874]; microtubule plus-end [GO:0035371]; nuclear envelope [GO:0005635]; protein complex [GO:0043234]; retromer complex [GO:0030904]; spindle [GO:0005819]; spindle pole…
	O35685	-0.853561	0.186803	Other	NUDC_MOUSE	reviewed	Nuclear migration protein nudC (Nuclear distribution protein C homolog) (Silica-induced gene 92 protein) (SIG-92)	Nudc	cell-cell adherens junction [GO:0005913]; cytoplasm [GO:0005737]; microtubule [GO:0005874]; nucleus [GO:0005634]
	D3Z4B2	-0.852677	0.00971021	Other	D3Z4B2_MOUSE	unreviewed	Gamma-soluble NSF attachment protein (Fragment)	Napg	intracellular [GO:0005622]; myelin sheath [GO:0043209]
	Q3UB60	-0.852091	0.0227768	Other	Q3UB60_MOUSE	unreviewed	Putative uncharacterized protein	Ppid
	P15532	-0.850348	0.00159373	Mitochondria	NDKA_MOUSE	reviewed	Nucleoside diphosphate kinase A (NDK A) (NDP kinase A) (EC 2.7.4.6) (Metastasis inhibition factor NM23) (NDPK-A) (Tumor metastatic process-associated protein) (nm23-M1)	Nme1 Nm23	cytoplasm [GO:0005737]; cytosol [GO:0005829]; extracellular exosome [GO:0070062]; membrane [GO:0016020]; mitochondrion [GO:0005739]; myelin sheath [GO:0043209]; nucleus [GO:0005634]; ruffle membrane [GO:0032587]
	P17426	-0.849502	0.00195001	Other	AP2A1_MOUSE	reviewed	AP-2 complex subunit alpha-1 (100 kDa coated vesicle protein A) (Adaptor protein complex AP-2 subunit alpha-1) (Adaptor-related protein complex 2 subunit alpha-1) (Alpha-adaptin A) (Alpha1-adaptin) (Clathrin assembly protein complex 2 alpha-A large chain) (Plasma membrane adaptor HA2/AP2 adaptin alpha A subunit)	Ap2a1 Adtaa Clapa1	apical plasma membrane [GO:0016324]; basolateral plasma membrane [GO:0016323]; clathrin adaptor complex [GO:0030131]; clathrin-coated pit [GO:0005905]; filopodium tip [GO:0032433]; membrane [GO:0016020]; membrane coat [GO:0030117]; secretory granule [GO:0030141]
	E9QM38	-0.848773	0.00328351	Other	E9QM38_MOUSE	unreviewed	Solute carrier family 12 member 2	Slc12a2	extracellular exosome [GO:0070062]; integral component of membrane [GO:0016021]; plasma membrane [GO:0005886]
	E9Q8N8	-0.846288	0.00146663	Other	E9Q8N8_MOUSE	unreviewed	Anion exchange protein	Slc4a4	basolateral plasma membrane [GO:0016323]; extracellular exosome [GO:0070062]; integral component of membrane [GO:0016021]
	P62492	-0.838494	0.0837402	Mitochondria	RB11A_MOUSE	reviewed	Ras-related protein Rab-11A (Rab-11)	Rab11a Rab11	axon [GO:0030424]; centrosome [GO:0005813]; cleavage furrow [GO:0032154]; cytoplasm [GO:0005737]; cytoplasmic vesicle [GO:0031410]; extracellular exosome [GO:0070062]; Golgi apparatus [GO:0005794]; kinetochore microtubule [GO:0005828]; membrane [GO:0016020]; mitochondrion [GO:0005739]; multivesicular body [GO:0005771]; perinuclear region of cytoplasm [GO:0048471]; phagocytic vesicle [GO:0045335];…
	Q5DTG0	-0.832777	0.000734358	Other	Q5DTG0_MOUSE	unreviewed	Phospholipid-transporting ATPase (EC 3.6.3.1) (Fragment)	Atp8a1 mKIAA4233 mCG_126626	integral component of membrane [GO:0016021]
	A0A0A6YW36	-0.832265	0.00770359	Other	A0A0A6YW36_MOUSE	unreviewed	Regulator of G-protein-signaling 7	Rgs7	heterotrimeric G-protein complex [GO:0005834]
	Q8VDP6	-0.830487	0.000488853	Other	CDIPT_MOUSE	reviewed	CDP-diacylglycerol--inositol 3-phosphatidyltransferase (EC 2.7.8.11) (Phosphatidylinositol synthase) (PI synthase) (PtdIns synthase)	Cdipt Pis1	endoplasmic reticulum membrane [GO:0005789]; Golgi apparatus [GO:0005794]; Golgi membrane [GO:0000139]; integral component of membrane [GO:0016021]; membrane [GO:0016020]; plasma membrane [GO:0005886]
	A2CG20	-0.829684	0.0118205	Other	A2CG20_MOUSE	unreviewed	Proline-rich transmembrane protein 1	Prrt1 mCG_134610 RP23-24A13.1-001	integral component of membrane [GO:0016021]
	Q9D892	-0.828472	2.44308e-05	Other	ITPA_MOUSE	reviewed	Inosine triphosphate pyrophosphatase (ITPase) (Inosine triphosphatase) (EC 3.6.1.9) (Non-canonical purine NTP pyrophosphatase) (Non-standard purine NTP pyrophosphatase) (Nucleoside-triphosphate diphosphatase) (Nucleoside-triphosphate pyrophosphatase) (NTPase)	Itpa	cytoplasm [GO:0005737]
	Q9ESN6	-0.828082	0.00750537	Other	TRIM2_MOUSE	reviewed	Tripartite motif-containing protein 2 (EC 6.3.2.-) (E3 ubiquitin-protein ligase TRIM2) (Neural activity-related RING finger protein)	Trim2 Kiaa0517 Narf	cytoplasm [GO:0005737]
	Q3UX10	-0.82674	0.0179904	Other	TBAL3_MOUSE	reviewed	Tubulin alpha chain-like 3	Tubal3	cytoplasm [GO:0005737]; microtubule [GO:0005874]
	P29341	-0.82422	0.000902479	Other	PABP1_MOUSE	reviewed	Polyadenylate-binding protein 1 (PABP-1) (Poly(A)-binding protein 1)	Pabpc1 Pabp1	catalytic step 2 spliceosome [GO:0071013]; cytoplasm [GO:0005737]; cytoplasmic ribonucleoprotein granule [GO:0036464]; cytoplasmic stress granule [GO:0010494]; dendrite [GO:0030425]; extracellular exosome [GO:0070062]; focal adhesion [GO:0005925]; intracellular ribonucleoprotein complex [GO:0030529]; membrane [GO:0016020]; messenger ribonucleoprotein complex [GO:1990124]; nucleus [GO:0005634]
	Q9ESJ4	-0.823712	0.00711057	Other	SPN90_MOUSE	reviewed	NCK-interacting protein with SH3 domain (54 kDa VacA-interacting protein) (VIP54) (90 kDa N-WASP-interacting protein) (90 kDa SH3 protein interacting with Nck) (SH3 adapter protein SPIN90) (WASP-interacting SH3-domain protein) (WISH) (Wiskott-Aldrich syndrome protein-binding protein) (N-WASP-binding protein)	Nckipsd Spin90 Wasbp	COP9 signalosome [GO:0008180]
	Q8R464	-0.821933	0.00978536	Other	CADM4_MOUSE	reviewed	Cell adhesion molecule 4 (Immunoglobulin superfamily member 4C) (IgSF4C) (Nectin-like protein 4) (NECL-4) (TSLC1-like protein 2)	Cadm4 Igsf4c Necl4 Tsll2	cell-cell adherens junction [GO:0005913]; extracellular exosome [GO:0070062]; integral component of plasma membrane [GO:0005887]
	Q8K341	-0.821266	0.00842512	Other	ATAT_MOUSE	reviewed	Alpha-tubulin N-acetyltransferase 1 (Alpha-TAT) (Alpha-TAT1) (TAT) (EC 2.3.1.108) (Acetyltransferase mec-17 homolog)	Atat1 Mec17	axon [GO:0030424]; clathrin-coated pit [GO:0005905]; cytoplasm [GO:0005737]; focal adhesion [GO:0005925]; Golgi apparatus [GO:0005794]; microtubule [GO:0005874]; microtubule bundle [GO:0097427]; mitotic spindle [GO:0072686]
	P05202	-0.819173	0.00541925	Mitochondria	AATM_MOUSE	reviewed	Aspartate aminotransferase, mitochondrial (mAspAT) (EC 2.6.1.1) (EC 2.6.1.7) (Fatty acid-binding protein) (FABP-1) (Glutamate oxaloacetate transaminase 2) (Kynurenine aminotransferase 4) (Kynurenine aminotransferase IV) (Kynurenine--oxoglutarate transaminase 4) (Kynurenine--oxoglutarate transaminase IV) (Plasma membrane-associated fatty acid-binding protein) (FABPpm) (Transaminase A)	Got2 Got-2	cell surface [GO:0009986]; extracellular exosome [GO:0070062]; mitochondrial inner membrane [GO:0005743]; mitochondrial matrix [GO:0005759]; mitochondrion [GO:0005739]; myelin sheath [GO:0043209]; perikaryon [GO:0043204]; plasma membrane [GO:0005886]; protein complex [GO:0043234]
	Q60598	-0.818887	0.0163924	Other	SRC8_MOUSE	reviewed	Src substrate cortactin	Cttn Ems1	actin filament [GO:0005884]; cell-cell adherens junction [GO:0005913]; cell cortex [GO:0005938]; cell junction [GO:0030054]; clathrin-coated pit [GO:0005905]; cortical cytoskeleton [GO:0030863]; cytoplasm [GO:0005737]; cytosol [GO:0005829]; dendritic spine [GO:0043197]; extracellular exosome [GO:0070062]; focal adhesion [GO:0005925]; Golgi apparatus [GO:0005794]; intracellular membrane-bounded or…
	P84091	-0.817495	0.000245165	Mitochondria	AP2M1_MOUSE	reviewed	AP-2 complex subunit mu (AP-2 mu chain) (Adaptor protein complex AP-2 subunit mu) (Adaptor-related protein complex 2 subunit mu) (Clathrin assembly protein complex 2 mu medium chain) (Clathrin coat assembly protein AP50) (Clathrin coat-associated protein AP50) (Mu2-adaptin) (Plasma membrane adaptor AP-2 50 kDa protein)	Ap2m1 Clapm1	clathrin adaptor complex [GO:0030131]; clathrin-coated pit [GO:0005905]; extracellular exosome [GO:0070062]; mitochondrion [GO:0005739]; plasma membrane [GO:0005886]; secretory granule [GO:0030141]; terminal bouton [GO:0043195]
	Q8BKX1-2	-0.816869	0.000895352	Other	BAIP2_MOUSE	reviewed	Brain-specific angiogenesis inhibitor 1-associated protein 2 (BAI-associated protein 2) (BAI1-associated protein 2) (Insulin receptor substrate protein of 53 kDa) (IRSp53) (Insulin receptor substrate p53) (Insulin receptor tyrosine kinase 53 kDa substrate)	Baiap2	actin cytoskeleton [GO:0015629]; cell-cell adherens junction [GO:0005913]; cytoplasm [GO:0005737]; cytosol [GO:0005829]; dendritic spine [GO:0043197]; extracellular exosome [GO:0070062]; filopodium [GO:0030175]; neuronal cell body [GO:0043025]; neuron projection [GO:0043005]; plasma membrane [GO:0005886]; postsynaptic density [GO:0014069]; ruffle [GO:0001726]; secretory granule [GO:0030141]
	E9Q1T1	-0.815899	0.00252829	Other	E9Q1T1_MOUSE	unreviewed	Calcium/calmodulin-dependent protein kinase type II subunit delta	Camk2d
	Q6AXD2	-0.812131	0.00306823	Other	Q6AXD2_MOUSE	unreviewed	Abi2 protein (Abl interactor 2)	Abi2	cytoplasm [GO:0005737]
	Q60737	-0.811513	0.00653589	Other	CSK21_MOUSE	reviewed	Casein kinase II subunit alpha (CK II alpha) (EC 2.7.11.1)	Csnk2a1 Ckiia	nucleus [GO:0005634]; NuRD complex [GO:0016581]; protein kinase CK2 complex [GO:0005956]; Sin3 complex [GO:0016580]
	Q3UHB1	-0.809357	0.0210844	Mitochondria	NT5D3_MOUSE	reviewed	5'-nucleotidase domain-containing protein 3 (EC 3.1.3.-) (GRP94-neighboring nucleotidase)	Nt5dc3 Gnn	cytosol [GO:0005829]; mitochondrion [GO:0005739]; receptor complex [GO:0043235]
	Q80SW1	-0.808872	0.00509806	Other	SAHH2_MOUSE	reviewed	Putative adenosylhomocysteinase 2 (AdoHcyase 2) (EC 3.3.1.1) (IP3R-binding protein released with inositol 1,4,5-trisphosphate) (S-adenosyl-L-homocysteine hydrolase 2) (S-adenosylhomocysteine hydrolase-like protein 1)	Ahcyl1 Irbit	apical plasma membrane [GO:0016324]; cytoplasm [GO:0005737]; cytosol [GO:0005829]; endoplasmic reticulum [GO:0005783]; extracellular exosome [GO:0070062]; intracellular membrane-bounded organelle [GO:0043231]
	Q80TT4	-0.808082	0.000163591	Other	Q80TT4_MOUSE	unreviewed	MKIAA0719 protein (Fragment)	Tomm70a D16Wsu109e mKIAA0719	integral component of membrane [GO:0016021]
	A0A0R4J1N0	-0.807867	0.00280275	Other	A0A0R4J1N0_MOUSE	unreviewed	Dihydropyrimidinase-related protein 4	Dpysl4	cytoplasm [GO:0005737]
	B7ZWC0	-0.807142	0.0167583	Other	B7ZWC0_MOUSE	unreviewed	N-myc downstream regulated gene 1	Ndrg1
	P12658	-0.806598	0.00164065	Other	CALB1_MOUSE	reviewed	Calbindin (Calbindin D28) (D-28K) (PCD-29) (Spot 35 protein) (Vitamin D-dependent calcium-binding protein, avian-type)	Calb1	axon [GO:0030424]; cell body [GO:0044297]; cytoplasm [GO:0005737]; cytosol [GO:0005829]; dendrite [GO:0030425]; extracellular exosome [GO:0070062]; intracellular [GO:0005622]; neuronal cell body [GO:0043025]; neuron projection [GO:0043005]; nucleus [GO:0005634]; synapse [GO:0045202]; terminal bouton [GO:0043195]
	A2AWI7	-0.806482	0.000840066	Other	A2AWI7_MOUSE	unreviewed	Endophilin-B2	Sh3glb2	cytoplasm [GO:0005737]
	Q8BIG7	-0.801432	0.000853527	Mitochondria	CMTD1_MOUSE	reviewed	Catechol O-methyltransferase domain-containing protein 1 (EC 2.1.1.-)	Comtd1	integral component of membrane [GO:0016021]; mitochondrion [GO:0005739]
	Q3U7E0	-0.799539	0.0193779	Other	Q3U7E0_MOUSE	unreviewed	Putative uncharacterized protein	Atp6v1g1	vacuolar proton-transporting V-type ATPase complex [GO:0016471]
	Q5NCE8	-0.796767	0.0302416	Mitochondria	MRS2_MOUSE	reviewed	Magnesium transporter MRS2 homolog, mitochondrial (MRS2-like protein)	Mrs2 Gm902 Mrs2l	integral component of membrane [GO:0016021]; mitochondrial inner membrane [GO:0005743]; mitochondrion [GO:0005739]
	Q8R570	-0.793218	0.0933361	Other	SNP47_MOUSE	reviewed	Synaptosomal-associated protein 47 (SNAP-47) (Synaptosomal-associated 47 kDa protein)	Snap47	BLOC-1 complex [GO:0031083]; dendrite [GO:0030425]; endomembrane system [GO:0012505]; membrane [GO:0016020]; neuronal cell body [GO:0043025]; perinuclear region of cytoplasm [GO:0048471]; plasma membrane [GO:0005886]; presynapse [GO:0098793]; SNARE complex [GO:0031201]
	Q8K0T0	-0.792343	4.19223e-06	Other	RTN1_MOUSE	reviewed	Reticulon-1 (Neuroendocrine-specific protein)	Rtn1 Nsp	endoplasmic reticulum [GO:0005783]; endoplasmic reticulum membrane [GO:0005789]; integral component of membrane [GO:0016021]; smooth endoplasmic reticulum [GO:0005790]
	Q3TL58	-0.79182	0.00148918	Other	Q3TL58_MOUSE	unreviewed	Putative uncharacterized protein	Skp1a
	P62814	-0.790498	0.000539855	Other	VATB2_MOUSE	reviewed	V-type proton ATPase subunit B, brain isoform (V-ATPase subunit B 2) (Endomembrane proton pump 58 kDa subunit) (Vacuolar proton pump subunit B 2)	Atp6v1b2 Atp6b2 Vat2	cytoplasm [GO:0005737]; cytosol [GO:0005829]; endomembrane system [GO:0012505]; extracellular exosome [GO:0070062]; integral component of membrane [GO:0016021]; intracellular membrane-bounded organelle [GO:0043231]; lysosomal membrane [GO:0005765]; melanosome [GO:0042470]; microvillus [GO:0005902]; myelin sheath [GO:0043209]; plasma membrane [GO:0005886]; proton-transporting V-type ATPase, V1 dom…
	Q9Z2S7-4	-0.789736	0.0769653	Other	T22D3_MOUSE	reviewed	TSC22 domain family protein 3 (Glucocorticoid-induced leucine zipper protein) (TSC22-related-inducible leucine zipper 3) (Tilz3)	Tsc22d3 Dsip1 Dsipi Gilz	cytoplasm [GO:0005737]; nucleus [GO:0005634]
	Q4FJM5	-0.784436	0.00286886	Other	Q4FJM5_MOUSE	unreviewed	Ras homolog gene family, member B (Rhob protein)	Rhob mCG_129870	cleavage furrow [GO:0032154]; cytosol [GO:0005829]; early endosome [GO:0005769]; endosome membrane [GO:0010008]; extracellular exosome [GO:0070062]; focal adhesion [GO:0005925]; late endosome [GO:0005770]; nucleus [GO:0005634]; plasma membrane [GO:0005886]
	Q8K4Z3	-0.784287	0.0137878	Mitochondria	NNRE_MOUSE	reviewed	NAD(P)H-hydrate epimerase (EC 5.1.99.6) (Apolipoprotein A-I-binding protein) (AI-BP) (NAD(P)HX epimerase)	Naxe Aibp Apoa1bp	cell body [GO:0044297]; cilium [GO:0005929]; cytoplasm [GO:0005737]; cytosol [GO:0005829]; extracellular exosome [GO:0070062]; extracellular region [GO:0005576]; extracellular space [GO:0005615]; intracellular membrane-bounded organelle [GO:0043231]; mitochondrion [GO:0005739]; nucleoplasm [GO:0005654]; nucleus [GO:0005634]
	P61164	-0.782318	0.00312895	Other	ACTZ_MOUSE	reviewed	Alpha-centractin (Centractin) (ARP1) (Actin-RPV) (Centrosome-associated actin homolog)	Actr1a Ctrn1	centrosome [GO:0005813]; cytoplasm [GO:0005737]; dynactin complex [GO:0005869]; extracellular exosome [GO:0070062]; microtubule cytoskeleton [GO:0015630]; microtubule end [GO:1990752]; myelin sheath [GO:0043209]
	Q3UWL8	-0.779602	0.0322487	Mitochondria	Q3UWL8_MOUSE	unreviewed	Prefoldin subunit 4	Pfdn4	cytoplasm [GO:0005737]; mitochondrion [GO:0005739]; nucleus [GO:0005634]; prefoldin complex [GO:0016272]
	Q9EQF6	-0.779177	0.00490345	Other	DPYL5_MOUSE	reviewed	Dihydropyrimidinase-related protein 5 (DRP-5) (Collapsin response mediator protein 5) (CRMP-5)	Dpysl5 Crmp5	cytoplasm [GO:0005737]; dendrite [GO:0030425]; neuronal cell body [GO:0043025]
	Q8CAY6	-0.777643	0.00907527	Mitochondria	THIC_MOUSE	reviewed	Acetyl-CoA acetyltransferase, cytosolic (EC 2.3.1.9) (Cytosolic acetoacetyl-CoA thiolase)	Acat2	cytoplasm [GO:0005737]; extracellular exosome [GO:0070062]; mitochondrion [GO:0005739]; nucleolus [GO:0005730]; nucleus [GO:0005634]
	B9EHN0	-0.774685	0.0175603	Mitochondria	B9EHN0_MOUSE	unreviewed	Ubiquitin-activating enzyme E1, Chr X (Ubiquitin-like modifier activating enzyme 1)	Uba1 Ube1x mCG_126518	desmosome [GO:0030057]; endosome membrane [GO:0010008]; extracellular exosome [GO:0070062]; heterochromatin [GO:0000792]; lysosomal membrane [GO:0005765]; mitochondrion [GO:0005739]; nucleus [GO:0005634]; rough endoplasmic reticulum membrane [GO:0030867]
	Q53YU5	-0.774263	0.0128419	Other	Q53YU5_MOUSE	unreviewed	Apoptosis repressor interacting with CARD (Nucleolar protein 3 (Apoptosis repressor with CARD domain))	Nol3 mCG_23526	mitochondrion [GO:0005739]; sarcoplasm [GO:0016528]
	Q3TIC7	-0.77371	0.0571562	Other	Q3TIC7_MOUSE	unreviewed	Putative uncharacterized protein	Arl6ip1	integral component of membrane [GO:0016021]
	Q80T41	-0.77356	0.0061001	Other	GABR2_MOUSE	reviewed	Gamma-aminobutyric acid type B receptor subunit 2 (GABA-B receptor 2) (GABA-B-R2) (GABA-BR2) (GABABR2) (Gb2) (G-protein coupled receptor 51)	Gabbr2 Gm425 Gpr51	cell junction [GO:0030054]; cytoplasm [GO:0005737]; G-protein coupled receptor heterodimeric complex [GO:0038039]; integral component of plasma membrane [GO:0005887]; neuron projection [GO:0043005]; postsynaptic membrane [GO:0045211]
	E9PUC5	-0.773444	0.0133782	Other	E9PUC5_MOUSE	unreviewed	PH and SEC7 domain-containing protein 3	Psd3	membrane [GO:0016020]
	P27612	-0.770008	0.0276566	Other	PLAP_MOUSE	reviewed	Phospholipase A-2-activating protein (PLA2P) (PLAP)	Plaa Plap	cytoplasm [GO:0005737]; extracellular exosome [GO:0070062]; nucleus [GO:0005634]
	Q9D2N4	-0.768248	0.0185452	Other	DTNA_MOUSE	reviewed	Dystrobrevin alpha (DTN-A) (Alpha-dystrobrevin)	Dtna Dtn	cell junction [GO:0030054]; cytoplasm [GO:0005737]; dystrobrevin complex [GO:0016014]; protein complex [GO:0043234]; sarcolemma [GO:0042383]; synapse [GO:0045202]
	P70349	-0.766808	0.00598622	Other	HINT1_MOUSE	reviewed	Histidine triad nucleotide-binding protein 1 (EC 3.-.-.-) (Adenosine 5'-monophosphoramidase) (Protein kinase C inhibitor 1) (Protein kinase C-interacting protein 1) (PKCI-1)	Hint1 Hint Pkci Pkci1 Prkcnh1	cytoplasm [GO:0005737]; extracellular exosome [GO:0070062]; histone deacetylase complex [GO:0000118]; nucleus [GO:0005634]; plasma membrane [GO:0005886]
	O88543	-0.766752	0.0847735	Other	CSN3_MOUSE	reviewed	COP9 signalosome complex subunit 3 (SGN3) (Signalosome subunit 3) (JAB1-containing signalosome subunit 3)	Cops3 Csn3	COP9 signalosome [GO:0008180]; cytoplasm [GO:0005737]; nucleoplasm [GO:0005654]; nucleus [GO:0005634]
	P63318	-0.762996	0.0047713	Other	KPCG_MOUSE	reviewed	Protein kinase C gamma type (PKC-gamma) (EC 2.7.11.13)	Prkcg Pkcc Pkcg Prkcc	cell-cell junction [GO:0005911]; cytoplasm [GO:0005737]; cytosol [GO:0005829]; dendrite [GO:0030425]; nucleus [GO:0005634]; perinuclear region of cytoplasm [GO:0048471]; plasma membrane [GO:0005886]; postsynaptic density [GO:0014069]; synaptic membrane [GO:0097060]
	Q9DCZ1	-0.762163	0.0668644	Other	GMPR1_MOUSE	reviewed	GMP reductase 1 (GMPR 1) (EC 1.7.1.7) (Guanosine 5'-monophosphate oxidoreductase 1) (Guanosine monophosphate reductase 1)	Gmpr Gmpr1	cytoplasm [GO:0005737]; GMP reductase complex [GO:1902560]
	Q9Z0S6	-0.761117	0.0167646	Other	CLD10_MOUSE	reviewed	Claudin-10	Cldn10 Cldn10a	bicellular tight junction [GO:0005923]; cytoplasm [GO:0005737]; endoplasmic reticulum [GO:0005783]; integral component of membrane [GO:0016021]; plasma membrane [GO:0005886]
	B6ZHD0	-0.759601	0.0523235	Other	B6ZHD0_MOUSE	unreviewed	Erythrocyte protein band 4.1-like 2	Epb41l2 Epb4.1l2	cytoplasm [GO:0005737]; cytoskeleton [GO:0005856]; extrinsic component of membrane [GO:0019898]
	Q9JME5	-0.757413	0.00206332	Other	AP3B2_MOUSE	reviewed	AP-3 complex subunit beta-2 (Adaptor protein complex AP-3 subunit beta-2) (Adaptor-related protein complex 3 subunit beta-2) (Beta-3B-adaptin) (Clathrin assembly protein complex 3 beta-2 large chain)	Ap3b2	AP-3 adaptor complex [GO:0030123]; axon cytoplasm [GO:1904115]; clathrin adaptor complex [GO:0030131]; clathrin-coated vesicle membrane [GO:0030665]; cytoplasm [GO:0005737]; Golgi apparatus [GO:0005794]; nucleoplasm [GO:0005654]; trans-Golgi network [GO:0005802]
	Q64487	-0.755054	0.0435167	Other	PTPRD_MOUSE	reviewed	Receptor-type tyrosine-protein phosphatase delta (Protein-tyrosine phosphatase delta) (R-PTP-delta) (EC 3.1.3.48)	Ptprd	integral component of membrane [GO:0016021]
	Q3UIA5	-0.754698	0.00984598	Other	Q3UIA5_MOUSE	unreviewed	Putative uncharacterized protein	Cul1	cullin-RING ubiquitin ligase complex [GO:0031461]
	Q8VDN2	-0.75425	0.0992224	Other	AT1A1_MOUSE	reviewed	Sodium/potassium-transporting ATPase subunit alpha-1 (Na(+)/K(+) ATPase alpha-1 subunit) (EC 3.6.3.9) (Sodium pump subunit alpha-1)	Atp1a1	apical plasma membrane [GO:0016324]; basolateral plasma membrane [GO:0016323]; caveola [GO:0005901]; endoplasmic reticulum [GO:0005783]; endosome [GO:0005768]; extracellular exosome [GO:0070062]; extracellular vesicle [GO:1903561]; Golgi apparatus [GO:0005794]; integral component of membrane [GO:0016021]; integral component of plasma membrane [GO:0005887]; intercalated disc [GO:0014704]; intracel…
	Q3TKJ1	-0.753442	0.00419674	Other	Q3TKJ1_MOUSE	unreviewed	Branched-chain-amino-acid aminotransferase (EC 2.6.1.42)	Bcat1
	P35486	-0.753121	0.00135693	Mitochondria	ODPA_MOUSE	reviewed	Pyruvate dehydrogenase E1 component subunit alpha, somatic form, mitochondrial (EC 1.2.4.1) (PDHE1-A type I)	Pdha1 Pdha-1	mitochondrial matrix [GO:0005759]; mitochondrion [GO:0005739]; myelin sheath [GO:0043209]; nucleus [GO:0005634]; pyruvate dehydrogenase complex [GO:0045254]
	Q8R2R9	-0.752863	0.00112819	Other	AP3M2_MOUSE	reviewed	AP-3 complex subunit mu-2 (Adaptor-related protein complex 3 subunit mu-2) (Clathrin assembly protein assembly protein complex 3 mu-2 medium chain) (Clathrin coat assembly protein AP47 homolog 2) (Clathrin coat-associated protein AP47 homolog 2) (Golgi adaptor AP-1 47 kDa protein homolog 2) (HA1 47 kDa subunit homolog 2) (Mu3B-adaptin) (m3B) (P47B)	Ap3m2	axon cytoplasm [GO:1904115]; clathrin adaptor complex [GO:0030131]; cytoplasmic vesicle membrane [GO:0030659]; Golgi apparatus [GO:0005794]
	Q3V2R8	-0.751984	0.0270328	Other	Q3V2R8_MOUSE	unreviewed	NIF3-like protein 1	Nif3l1	cytoplasm [GO:0005737]; nucleus [GO:0005634]
	Q9DCL9	-0.751502	0.0138164	Other	PUR6_MOUSE	reviewed	Multifunctional protein ADE2 [Includes: Phosphoribosylaminoimidazole-succinocarboxamide synthase (EC 6.3.2.6) (SAICAR synthetase); Phosphoribosylaminoimidazole carboxylase (EC 4.1.1.21) (AIR carboxylase) (AIRC)]	Paics	cell-cell adherens junction [GO:0005913]; cytoplasm [GO:0005737]; cytosol [GO:0005829]; extracellular exosome [GO:0070062]; membrane [GO:0016020]
	Q3UVL4	-0.750887	0.0606811	Other	VPS51_MOUSE	reviewed	Vacuolar protein sorting-associated protein 51 homolog (Protein fat-free homolog)	Vps51 Ffr	cytosol [GO:0005829]; EARP complex [GO:1990745]; GARP complex [GO:0000938]; Golgi apparatus [GO:0005794]; membrane [GO:0016020]; recycling endosome [GO:0055037]; trans-Golgi network [GO:0005802]
	Q921H9	-0.750052	0.00623237	Mitochondria	COA7_MOUSE	reviewed	Cytochrome c oxidase assembly factor 7 (Beta-lactamase hcp-like protein) (Respiratory chain assembly factor 1) (Sel1 repeat-containing protein 1)	Coa7 Selrc1	mitochondrial intermembrane space [GO:0005758]
	E9Q3L2	-0.747983	0.00215014	Other	PI4KA_MOUSE	reviewed	Phosphatidylinositol 4-kinase alpha (PI4-kinase alpha) (PI4K-alpha) (PtdIns-4-kinase alpha) (EC 2.7.1.67)	Pi4ka Pik4 Pik4ca	cell-cell adherens junction [GO:0005913]; cytoplasm [GO:0005737]; extracellular exosome [GO:0070062]; focal adhesion [GO:0005925]; membrane [GO:0016020]; plasma membrane [GO:0005886]; viral replication complex [GO:0019034]
	B2RQQ5	-0.747399	0.000347169	Other	B2RQQ5_MOUSE	unreviewed	Microtubule-associated protein 1B	Map1b Mtap1b	microtubule [GO:0005874]
	Q61609	-0.745393	0.121426	Other	S20A1_MOUSE	reviewed	Sodium-dependent phosphate transporter 1 (Gibbon ape leukemia virus receptor 1) (GLVR-1) (Leukemia virus receptor 1 homolog) (Phosphate transporter 1) (PiT-1) (Solute carrier family 20 member 1)	Slc20a1 Glvr1 Pit1	integral component of plasma membrane [GO:0005887]; plasma membrane [GO:0005886]
	Q921M7	-0.744513	0.00235773	Other	FA49B_MOUSE	reviewed	Protein FAM49B	Fam49b	cilium [GO:0005929]; extracellular exosome [GO:0070062]; membrane [GO:0016020]
	Q8BGN3	-0.744443	0.00366612	Other	ENPP6_MOUSE	reviewed	Ectonucleotide pyrophosphatase/phosphodiesterase family member 6 (E-NPP 6) (NPP-6) (EC 3.1.4.-) (EC 3.1.4.38) (Choline-specific glycerophosphodiester phosphodiesterase) (Glycerophosphocholine cholinephosphodiesterase) (GPC-Cpde)	Enpp6	anchored component of membrane [GO:0031225]; extracellular exosome [GO:0070062]; extracellular region [GO:0005576]; plasma membrane [GO:0005886]
	Q8C483	-0.744404	0.0369307	Other	Q8C483_MOUSE	unreviewed	Putative uncharacterized protein (Serine--tRNA ligase, cytoplasmic) (Seryl-aminoacyl-tRNA synthetase, isoform CRA_b)	Sars Sars1 mCG_4072	cytoplasm [GO:0005737]; extracellular exosome [GO:0070062]
	D3YZW1	-0.744108	0.00658253	Other	D3YZW1_MOUSE	unreviewed	SLIT-ROBO Rho GTPase-activating protein 1	Srgap1
	B2RSH2	-0.74368	0.0364832	Other	GNAI1_MOUSE	reviewed	Guanine nucleotide-binding protein G(i) subunit alpha-1 (Adenylate cyclase-inhibiting G alpha protein)	Gnai1 Gnai-1	centrosome [GO:0005813]; cytoplasm [GO:0005737]; extracellular exosome [GO:0070062]; heterotrimeric G-protein complex [GO:0005834]; intracellular [GO:0005622]; lysosomal membrane [GO:0005765]; membrane raft [GO:0045121]; midbody [GO:0030496]; nucleus [GO:0005634]; plasma membrane [GO:0005886]
	Q9Z268	-0.743426	0.11186	Other	RASL1_MOUSE	reviewed	RasGAP-activating-like protein 1 (RAS protein activator like 1) (Ras GTPase-activating-like protein)	Rasal1 Rasal	cytoplasm [GO:0005737]; cytosol [GO:0005829]; intrinsic component of the cytoplasmic side of the plasma membrane [GO:0031235]
	P06801	-0.742088	0.0117578	Mitochondria	MAOX_MOUSE	reviewed	NADP-dependent malic enzyme (NADP-ME) (EC 1.1.1.40) (Malic enzyme 1)	Me1 Mod-1 Mod1	cytosol [GO:0005829]; mitochondrion [GO:0005739]
	Q5SQX6	-0.740785	0.000746169	Other	CYFP2_MOUSE	reviewed	Cytoplasmic FMR1-interacting protein 2 (p53-inducible protein 121)	Cyfip2 Kiaa1168 Pir121	cell junction [GO:0030054]; cytoplasm [GO:0005737]; extracellular exosome [GO:0070062]; membrane [GO:0016020]; neuron projection [GO:0043005]; nucleus [GO:0005634]; perinuclear region of cytoplasm [GO:0048471]; synapse [GO:0045202]
	Q6P1Y9	-0.740723	0.020664	Other	Q6P1Y9_MOUSE	unreviewed	Exocyst complex component 1	Exoc1 Sec3l1	cytoplasmic side of apical plasma membrane [GO:0098592]; exocyst [GO:0000145]
	P59325	-0.73669	0.0785493	Other	IF5_MOUSE	reviewed	Eukaryotic translation initiation factor 5 (eIF-5)	Eif5	cell-cell adherens junction [GO:0005913]; cytoplasm [GO:0005737]; plasma membrane [GO:0005886]
	O88741	-0.736497	0.04218	Mitochondria	GDAP1_MOUSE	reviewed	Ganglioside-induced differentiation-associated protein 1 (GDAP1)	Gdap1	cytoplasm [GO:0005737]; integral component of mitochondrial outer membrane [GO:0031307]; membrane [GO:0016020]; mitochondrion [GO:0005739]; nucleus [GO:0005634]
	Q99P72	-0.733374	0.0142959	Other	RTN4_MOUSE	reviewed	Reticulon-4 (Neurite outgrowth inhibitor) (Nogo protein)	Rtn4 Kiaa0886 Nogo	cell-cell adherens junction [GO:0005913]; cell projection [GO:0042995]; endoplasmic reticulum [GO:0005783]; endoplasmic reticulum membrane [GO:0005789]; extracellular exosome [GO:0070062]; integral component of endoplasmic reticulum membrane [GO:0030176]; intracellular [GO:0005622]; nuclear envelope [GO:0005635]; postsynaptic density [GO:0014069]
	Q9QYX7	-0.731124	0.0133808	Other	PCLO_MOUSE	reviewed	Protein piccolo (Aczonin) (Brain-derived HLMN protein) (Multidomain presynaptic cytomatrix protein)	Pclo Acz	cell junction [GO:0030054]; extracellular exosome [GO:0070062]; postsynaptic density [GO:0014069]; presynaptic active zone [GO:0048786]; synapse [GO:0045202]
	Q9D051	-0.730435	0.00483199	Mitochondria	ODPB_MOUSE	reviewed	Pyruvate dehydrogenase E1 component subunit beta, mitochondrial (PDHE1-B) (EC 1.2.4.1)	Pdhb	extracellular exosome [GO:0070062]; mitochondrial matrix [GO:0005759]; mitochondrion [GO:0005739]; nucleoplasm [GO:0005654]; nucleus [GO:0005634]; pyruvate dehydrogenase complex [GO:0045254]
	Q5FWK3	-0.72971	0.188828	Other	RHG01_MOUSE	reviewed	Rho GTPase-activating protein 1 (Rho-type GTPase-activating protein 1)	Arhgap1	cell-cell adherens junction [GO:0005913]; cell leading edge [GO:0031252]; cytoplasm [GO:0005737]; extracellular exosome [GO:0070062]; plasma membrane [GO:0005886]; ruffle [GO:0001726]
	Q3UHK1	-0.728298	0.0305732	Other	MYCT_MOUSE	reviewed	Proton myo-inositol cotransporter (H(+)-myo-inositol cotransporter) (Hmit) (H(+)-myo-inositol symporter) (Solute carrier family 2 member 13)	Slc2a13	integral component of plasma membrane [GO:0005887]
	Q9CX00	-0.727815	0.00202945	Other	IST1_MOUSE	reviewed	IST1 homolog	Ist1 Kiaa0174	cell-cell adherens junction [GO:0005913]; centrosome [GO:0005813]; cytoplasmic vesicle [GO:0031410]; cytosol [GO:0005829]; endoplasmic reticulum-Golgi intermediate compartment [GO:0005793]; extracellular exosome [GO:0070062]; Flemming body [GO:0090543]; midbody [GO:0030496]; nuclear envelope [GO:0005635]
	Q9JJK2	-0.726941	0.000549057	Other	LANC2_MOUSE	reviewed	LanC-like protein 2 (Testis-specific adriamycin sensitivity protein)	Lancl2 Tasp	cortical actin cytoskeleton [GO:0030864]; cytoplasm [GO:0005737]; cytosol [GO:0005829]; nucleus [GO:0005634]; plasma membrane [GO:0005886]
	Q9CR26	-0.725112	0.025307	Other	VTA1_MOUSE	reviewed	Vacuolar protein sorting-associated protein VTA1 homolog (SKD1-binding protein 1) (SBP1)	Vta1	cytoplasm [GO:0005737]; cytosol [GO:0005829]; endosome membrane [GO:0010008]; extracellular exosome [GO:0070062]
	Q08331	-0.722048	0.0439261	Other	CALB2_MOUSE	reviewed	Calretinin (CR)	Calb2	cytoplasm [GO:0005737]; cytosol [GO:0005829]; gap junction [GO:0005921]; neuron projection [GO:0043005]; nucleus [GO:0005634]; synapse [GO:0045202]; terminal bouton [GO:0043195]
	P10639	-0.720673	0.0290767	Mitochondria	THIO_MOUSE	reviewed	Thioredoxin (Trx) (ATL-derived factor) (ADF)	Txn Txn1	cytoplasm [GO:0005737]; cytosol [GO:0005829]; extracellular exosome [GO:0070062]; mitochondrion [GO:0005739]; nucleus [GO:0005634]
	P80313	-0.718439	0.00702831	Mitochondria	TCPH_MOUSE	reviewed	T-complex protein 1 subunit eta (TCP-1-eta) (CCT-eta) [Cleaved into: T-complex protein 1 subunit eta, N-terminally processed]	Cct7 Ccth	cell body [GO:0044297]; chaperonin-containing T-complex [GO:0005832]; extracellular exosome [GO:0070062]; microtubule [GO:0005874]; mitochondrion [GO:0005739]; zona pellucida receptor complex [GO:0002199]
	Q3UHJ0	-0.7145	0.00286172	Other	AAK1_MOUSE	reviewed	AP2-associated protein kinase 1 (EC 2.7.11.1) (Adaptor-associated kinase 1)	Aak1 Kiaa1048	cell leading edge [GO:0031252]; clathrin-coated pit [GO:0005905]; clathrin-coated vesicle [GO:0030136]; cytoplasm [GO:0005737]; extrinsic component of plasma membrane [GO:0019897]; terminal bouton [GO:0043195]
	Q9WV92-2	-0.713342	0.014272	Other	E41L3_MOUSE	reviewed	Band 4.1-like protein 3 (4.1B) (Differentially expressed in adenocarcinoma of the lung protein 1) (DAL-1) (DAL1P) (mDAL-1) [Cleaved into: Band 4.1-like protein 3, N-terminally processed]	Epb41l3 Dal1 Epb4.1l3 Kiaa0987	axolemma [GO:0030673]; cell-cell junction [GO:0005911]; cytoplasm [GO:0005737]; cytoskeleton [GO:0005856]; extrinsic component of membrane [GO:0019898]; juxtaparanode region of axon [GO:0044224]; paranode region of axon [GO:0033270]; plasma membrane [GO:0005886]; postsynaptic density [GO:0014069]
	Q5SRX1	-0.713053	0.00879826	Other	TM1L2_MOUSE	reviewed	TOM1-like protein 2 (Target of Myb-like protein 2)	Tom1l2	extracellular exosome [GO:0070062]; intracellular [GO:0005622]
	Q61151	-0.712683	0.0069089	Other	2A5E_MOUSE	reviewed	Serine/threonine-protein phosphatase 2A 56 kDa regulatory subunit epsilon isoform (PP2A B subunit isoform B'-epsilon) (PP2A B subunit isoform B56-epsilon) (PP2A B subunit isoform PR61-epsilon) (PP2A B subunit isoform R5-epsilon)	Ppp2r5e Kiaa4006	cytoplasm [GO:0005737]; protein phosphatase type 2A complex [GO:0000159]
	Q8R127	-0.712392	0.00201634	Mitochondria	SCPDL_MOUSE	reviewed	Saccharopine dehydrogenase-like oxidoreductase (EC 1.-.-.-)	Sccpdh	lipid particle [GO:0005811]; membrane [GO:0016020]; midbody [GO:0030496]; mitochondrion [GO:0005739]; nucleus [GO:0005634]
	Q3TFQ8	-0.711949	0.00169924	Other	Q3TFQ8_MOUSE	unreviewed	Alpha-1,4 glucan phosphorylase (EC 2.4.1.1)	Pygb
	Q01853	-0.710684	0.00248525	Other	TERA_MOUSE	reviewed	Transitional endoplasmic reticulum ATPase (TER ATPase) (EC 3.6.4.6) (15S Mg(2+)-ATPase p97 subunit) (Valosin-containing protein) (VCP)	Vcp	cytoplasm [GO:0005737]; cytosol [GO:0005829]; Derlin-1 retrotranslocation complex [GO:0036513]; endoplasmic reticulum [GO:0005783]; endoplasmic reticulum membrane [GO:0005789]; extracellular exosome [GO:0070062]; lipid particle [GO:0005811]; myelin sheath [GO:0043209]; nucleoplasm [GO:0005654]; nucleus [GO:0005634]; perinuclear region of cytoplasm [GO:0048471]; proteasome complex [GO:0000502]; pr…
	P62774	-0.710318	0.0192147	Other	MTPN_MOUSE	reviewed	Myotrophin (Granule cell differentiation protein) (Protein V-1)	Mtpn Gcdp	axon [GO:0030424]; cytosol [GO:0005829]; extracellular exosome [GO:0070062]; F-actin capping protein complex [GO:0008290]; nucleus [GO:0005634]; perinuclear region of cytoplasm [GO:0048471]
	A0A0R4J117	-0.710031	0.00833764	Other	A0A0R4J117_MOUSE	unreviewed	Immunoglobulin superfamily member 8	Igsf8	extracellular exosome [GO:0070062]; integral component of membrane [GO:0016021]
	B2RY15	-0.709706	0.00135965	Other	B2RY15_MOUSE	unreviewed	Tln2 protein	Tln2	cytoskeleton [GO:0005856]; focal adhesion [GO:0005925]; ruffle [GO:0001726]
	P15209	-0.709451	0.000585327	Other	NTRK2_MOUSE	reviewed	BDNF/NT-3 growth factors receptor (EC 2.7.10.1) (GP145-TrkB/GP95-TrkB) (Trk-B) (Neurotrophic tyrosine kinase receptor type 2) (TrkB tyrosine kinase)	Ntrk2 Trkb	cytosol [GO:0005829]; endosome [GO:0005768]; endosome membrane [GO:0010008]; integral component of plasma membrane [GO:0005887]; intracellular [GO:0005622]; plasma membrane [GO:0005886]; postsynaptic density [GO:0014069]; postsynaptic membrane [GO:0045211]; receptor complex [GO:0043235]; terminal bouton [GO:0043195]
	Q32P04	-0.706825	0.146955	Other	Q32P04_MOUSE	unreviewed	Keratin 5	Krt5 mCG_144997	extracellular exosome [GO:0070062]; keratin filament [GO:0045095]; mitochondrion [GO:0005739]; nucleus [GO:0005634]; plasma membrane [GO:0005886]
	E9Q7L0	-0.706789	0.00118508	Mitochondria	E9Q7L0_MOUSE	unreviewed	Protein Ogdhl	Ogdhl	mitochondrion [GO:0005739]; oxoglutarate dehydrogenase complex [GO:0045252]
	Q544E3	-0.704781	0.148566	Other	Q544E3_MOUSE	unreviewed	Phosphatidylinositol-4-phosphate 5-kinase, type II, alpha (Putative uncharacterized protein)	Pip4k2a Pip5k2a mCG_9555	autophagosome [GO:0005776]
	P62880	-0.704198	0.00612005	Other	GBB2_MOUSE	reviewed	Guanine nucleotide-binding protein G(I)/G(S)/G(T) subunit beta-2 (G protein subunit beta-2) (Transducin beta chain 2)	Gnb2	cell body [GO:0044297]; extracellular exosome [GO:0070062]; extracellular space [GO:0005615]; focal adhesion [GO:0005925]; heterotrimeric G-protein complex [GO:0005834]; lysosomal membrane [GO:0005765]; membrane [GO:0016020]; myelin sheath [GO:0043209]; perinuclear region of cytoplasm [GO:0048471]; vesicle [GO:0031982]
	Q0VF55	-0.703847	0.000444481	Other	Q0VF55_MOUSE	unreviewed	Calcium-transporting ATPase (EC 3.6.3.8)	Atp2b3	extracellular vesicle [GO:1903561]; Golgi apparatus [GO:0005794]; integral component of plasma membrane [GO:0005887]; intracellular membrane-bounded organelle [GO:0043231]; plasma membrane [GO:0005886]
	Q9Z1B3	-0.700665	0.00565326	Other	PLCB1_MOUSE	reviewed	1-phosphatidylinositol 4,5-bisphosphate phosphodiesterase beta-1 (EC 3.1.4.11) (PLC-154) (Phosphoinositide phospholipase C-beta-1) (Phospholipase C-beta-1) (PLC-beta-1)	Plcb1 Plcb	cytoplasm [GO:0005737]; extracellular exosome [GO:0070062]; myelin sheath [GO:0043209]; nuclear chromatin [GO:0000790]; nuclear membrane [GO:0031965]; nuclear speck [GO:0016607]; nucleus [GO:0005634]; plasma membrane [GO:0005886]
	Q3UY00	-0.700478	0.0417625	Other	Q3UY00_MOUSE	unreviewed	Protein S100 (S100 calcium-binding protein)	S100b mCG_3101	extracellular space [GO:0005615]; neuronal cell body [GO:0043025]; nucleus [GO:0005634]; perinuclear region of cytoplasm [GO:0048471]; ruffle [GO:0001726]
	P51150	-0.700212	0.0686917	Other	RAB7A_MOUSE	reviewed	Ras-related protein Rab-7a	Rab7a Rab7	alveolar lamellar body [GO:0097208]; autophagosome membrane [GO:0000421]; cytoplasm [GO:0005737]; cytosol [GO:0005829]; endosome membrane [GO:0010008]; extracellular exosome [GO:0070062]; extrinsic component of lysosome membrane [GO:0032419]; Golgi apparatus [GO:0005794]; intracellular membrane-bounded organelle [GO:0043231]; late endosome [GO:0005770]; late endosome membrane [GO:0031902]; lipid …
	Q570Z8	-0.699791	0.0151611	Other	Q570Z8_MOUSE	unreviewed	MKIAA4114 protein (Fragment)	Picalm mKIAA4114	clathrin-coated pit [GO:0005905]; clathrin-coated vesicle [GO:0030136]
	A2AS98	-0.699532	0.000806888	Other	A2AS98_MOUSE	unreviewed	Nck-associated protein 1	Nckap1	extracellular exosome [GO:0070062]; focal adhesion [GO:0005925]; SCAR complex [GO:0031209]
	Q8CGY8	-0.698411	0.022263	Mitochondria	OGT1_MOUSE	reviewed	UDP-N-acetylglucosamine--peptide N-acetylglucosaminyltransferase 110 kDa subunit (EC 2.4.1.255) (O-GlcNAc transferase subunit p110) (O-linked N-acetylglucosamine transferase 110 kDa subunit) (OGT)	Ogt	cytoplasm [GO:0005737]; cytosol [GO:0005829]; histone acetyltransferase complex [GO:0000123]; intracellular [GO:0005622]; MLL5-L complex [GO:0070688]; nucleus [GO:0005634]; plasma membrane [GO:0005886]
	Q62426	-0.698395	0.00935472	Other	CYTB_MOUSE	reviewed	Cystatin-B (Stefin-B)	Cstb Cst6 Stfb	cytoplasm [GO:0005737]; extracellular exosome [GO:0070062]; extracellular space [GO:0005615]; nucleolus [GO:0005730]; nucleus [GO:0005634]
	Q3THB0	-0.697366	0.0414186	Other	Q3THB0_MOUSE	unreviewed	Putative uncharacterized protein	Eif4b
	Q9CQ92	-0.697058	0.00896457	Mitochondria	FIS1_MOUSE	reviewed	Mitochondrial fission 1 protein (FIS1 homolog) (Tetratricopeptide repeat protein 11) (TPR repeat protein 11)	Fis1 Ttc11	endoplasmic reticulum [GO:0005783]; integral component of mitochondrial outer membrane [GO:0031307]; integral component of peroxisomal membrane [GO:0005779]; membrane [GO:0016020]; mitochondrion [GO:0005739]; peroxisome [GO:0005777]; protein complex [GO:0043234]
	A3KGQ6	-0.694037	0.00374288	Other	A3KGQ6_MOUSE		Deleted.
	Q3TXD3	-0.693581	0.0368535	Other	Q3TXD3_MOUSE	unreviewed	Putative uncharacterized protein	Vat1
	Q810U3	-0.69279	0.000191736	Other	NFASC_MOUSE	reviewed	Neurofascin	Nfasc	axon [GO:0030424]; axon initial segment [GO:0043194]; extracellular exosome [GO:0070062]; focal adhesion [GO:0005925]; integral component of membrane [GO:0016021]; intracellular [GO:0005622]; myelin sheath [GO:0043209]; node of Ranvier [GO:0033268]; paranodal junction [GO:0033010]; paranode region of axon [GO:0033270]; plasma membrane [GO:0005886]; Schwann cell microvillus [GO:0097454]
	Q68FG2	-0.692252	0.00293282	Other	Q68FG2_MOUSE	unreviewed	Protein Sptbn2 (Spectrin beta 3)	Sptbn2 Spnb3 mCG_8401	apical plasma membrane [GO:0016324]; cell-cell adherens junction [GO:0005913]; cell junction [GO:0030054]; cytoplasm [GO:0005737]; extracellular space [GO:0005615]; neuronal cell body [GO:0043025]; photoreceptor inner segment [GO:0001917]; plasma membrane [GO:0005886]; spectrin [GO:0008091]
	Q62283	-0.690167	0.0442429	Other	TSN7_MOUSE	reviewed	Tetraspanin-7 (Tspan-7) (Cell surface glycoprotein A15) (PE31) (TALLA homolog) (Transmembrane 4 superfamily member 2) (CD antigen CD231)	Tspan7 Mxs1 Tm4sf2	integral component of plasma membrane [GO:0005887]
	Q8BIF0	-0.68986	0.315416	Other	C99L2_MOUSE	reviewed	CD99 antigen-like protein 2 (MIC2-like protein 1) (CD antigen CD99)	Cd99l2 Mic2l1	focal adhesion [GO:0005925]; integral component of membrane [GO:0016021]; plasma membrane [GO:0005886]
	P60766-1	-0.686927	0.00522684	Other	CDC42_MOUSE	reviewed	Cell division control protein 42 homolog (G25K GTP-binding protein)	Cdc42	apical part of cell [GO:0045177]; cell-cell junction [GO:0005911]; cell periphery [GO:0071944]; cell projection [GO:0042995]; cytoplasm [GO:0005737]; cytoplasmic ribonucleoprotein granule [GO:0036464]; cytosol [GO:0005829]; extracellular exosome [GO:0070062]; filopodium [GO:0030175]; focal adhesion [GO:0005925]; Golgi membrane [GO:0000139]; leading edge membrane [GO:0031256]; membrane [GO:0016020…
	N0E4C5	-0.685951	0.0098212	Other	N0E4C5_MOUSE	unreviewed	Casein kinase II subunit beta (CK II beta)	Csnk2b-Ly6g5b	protein kinase CK2 complex [GO:0005956]
	P48774	-0.685444	0.00141962	Other	GSTM5_MOUSE	reviewed	Glutathione S-transferase Mu 5 (EC 2.5.1.18) (Fibrous sheath component 2) (Fsc2) (GST class-mu 5)	Gstm5 Fsc2 Gstm3	cytoplasm [GO:0005737]; extracellular exosome [GO:0070062]; nucleus [GO:0005634]; sperm fibrous sheath [GO:0035686]
	Q6R0H7	-0.684837	0.0357651	Other	GNAS1_MOUSE	reviewed	Guanine nucleotide-binding protein G(s) subunit alpha isoforms XLas (Adenylate cyclase-stimulating G alpha protein) (Extra large alphas protein) (XLalphas)	Gnas Gnas1	apical plasma membrane [GO:0016324]; cytoplasm [GO:0005737]; cytosol [GO:0005829]; dendrite [GO:0030425]; extracellular exosome [GO:0070062]; heterotrimeric G-protein complex [GO:0005834]; intrinsic component of membrane [GO:0031224]; membrane [GO:0016020]; nucleus [GO:0005634]; perinuclear region of cytoplasm [GO:0048471]; trans-Golgi network membrane [GO:0032588]
	Q61699	-0.684026	0.00168	Other	HS105_MOUSE	reviewed	Heat shock protein 105 kDa (42 degrees C-HSP) (Heat shock 110 kDa protein) (Heat shock-related 100 kDa protein E7I) (HSP-E7I)	Hsph1 Hsp105 Hsp110 Kiaa0201	cytoplasm [GO:0005737]; cytosol [GO:0005829]; extracellular exosome [GO:0070062]; extracellular region [GO:0005576]; nucleoplasm [GO:0005654]; nucleus [GO:0005634]
	F1DFN1	-0.683802	0.0547865	Other	F1DFN1_MOUSE	unreviewed	Anion exchange protein	Slc4a10	integral component of membrane [GO:0016021]
	E9QLL2	-0.680354	0.00440021	Other	E9QLL2_MOUSE	unreviewed	Dynamin-3	Dnm3
	Q0PD65	-0.679824	0.000914433	Other	Q0PD65_MOUSE	unreviewed	RAB2, member RAS oncogene family (Rab2A)	Rab2a Rab2 Rab2A mCG_123621	extracellular exosome [GO:0070062]; Golgi apparatus [GO:0005794]; lysosomal membrane [GO:0005765]; nucleus [GO:0005634]
	P57774	-0.679212	0.0342759	Other	NPY_MOUSE	reviewed	Pro-neuropeptide Y [Cleaved into: Neuropeptide Y (Neuropeptide tyrosine) (NPY); C-flanking peptide of NPY (CPON)]	Npy	cytoplasm [GO:0005737]; extracellular space [GO:0005615]; Golgi apparatus [GO:0005794]
	A0A0J9YTW6	-0.678762	0.00757364	Other	A0A0J9YTW6_MOUSE	unreviewed	Sodium channel protein	Scn2a Scn2a1	axon [GO:0030424]; intercalated disc [GO:0014704]; intracellular [GO:0005622]; membrane [GO:0016020]; paranode region of axon [GO:0033270]; T-tubule [GO:0030315]; voltage-gated sodium channel complex [GO:0001518]
	P62141	-0.678054	0.0795996	Other	PP1B_MOUSE	reviewed	Serine/threonine-protein phosphatase PP1-beta catalytic subunit (PP-1B) (EC 3.1.3.16) (EC 3.1.3.53)	Ppp1cb	cytoplasm [GO:0005737]; extracellular exosome [GO:0070062]; focal adhesion [GO:0005925]; glycogen granule [GO:0042587]; MLL5-L complex [GO:0070688]; nuclear chromosome, telomeric region [GO:0000784]; nucleolus [GO:0005730]; nucleus [GO:0005634]; protein phosphatase type 1 complex [GO:0000164]; PTW/PP1 phosphatase complex [GO:0072357]
	D3Z4J3	-0.671526	0.00309495	Other	D3Z4J3_MOUSE	unreviewed	Unconventional myosin-Va	Myo5a	myosin complex [GO:0016459]
	Q03517	-0.670883	0.0976128	Other	SCG2_MOUSE	reviewed	Secretogranin-2 (Chromogranin-C) (Secretogranin II) (SgII) [Cleaved into: Secretoneurin (SN); Manserin]	Scg2 Chgc Scg-2	dense core granule [GO:0031045]; extracellular space [GO:0005615]
	Q62108-2	-0.669653	0.00105187	Other	DLG4_MOUSE	reviewed	Disks large homolog 4 (Postsynaptic density protein 95) (PSD-95) (Synapse-associated protein 90) (SAP-90) (SAP90)	Dlg4 Dlgh4 Psd95	AMPA glutamate receptor complex [GO:0032281]; basolateral plasma membrane [GO:0016323]; cell junction [GO:0030054]; cell periphery [GO:0071944]; cerebellar mossy fiber [GO:0044300]; cortical cytoskeleton [GO:0030863]; cytoplasm [GO:0005737]; dendrite [GO:0030425]; dendrite cytoplasm [GO:0032839]; dendritic spine [GO:0043197]; endoplasmic reticulum [GO:0005783]; excitatory synapse [GO:0060076]; ex…
	P70168	-0.668086	0.0484991	Other	IMB1_MOUSE	reviewed	Importin subunit beta-1 (Karyopherin subunit beta-1) (Nuclear factor p97) (Pore targeting complex 97 kDa subunit) (PTAC97) (SCG)	Kpnb1 Impnb	cytoplasm [GO:0005737]; endoplasmic reticulum tubular network [GO:0071782]; extracellular exosome [GO:0070062]; membrane [GO:0016020]; nuclear envelope [GO:0005635]; nuclear membrane [GO:0031965]; nuclear periphery [GO:0034399]; nucleoplasm [GO:0005654]; protein complex [GO:0043234]
	Q66JR7	-0.667233	0.0219823	Other	Q66JR7_MOUSE	unreviewed	Pgm2 protein (Fragment)	Pgm2
	Q8K3H0	-0.665887	0.0727707	Other	DP13A_MOUSE	reviewed	DCC-interacting protein 13-alpha (Dip13-alpha) (Adapter protein containing PH domain, PTB domain and leucine zipper motif 1)	Appl1 Dip13a Kiaa1428	cytosol [GO:0005829]; early endosome membrane [GO:0031901]; endosome membrane [GO:0010008]; extracellular exosome [GO:0070062]; nucleus [GO:0005634]; NuRD complex [GO:0016581]; vesicle membrane [GO:0012506]
	Q8CIV8	-0.664821	0.0346492	Other	TBCE_MOUSE	reviewed	Tubulin-specific chaperone E (Tubulin-folding cofactor E)	Tbce	cytoplasm [GO:0005737]; cytoskeleton [GO:0005856]
	Q4VAE3	-0.663209	0.149247	Mitochondria	TMM65_MOUSE	reviewed	Transmembrane protein 65	Tmem65	integral component of membrane [GO:0016021]; intercalated disc [GO:0014704]; mitochondrion [GO:0005739]; plasma membrane [GO:0005886]
	Q6ZQ38	-0.66182	0.00267871	Other	CAND1_MOUSE	reviewed	Cullin-associated NEDD8-dissociated protein 1 (Cullin-associated and neddylation-dissociated protein 1) (p120 CAND1)	Cand1 D10Ertd516e Kiaa0829	cullin-RING ubiquitin ligase complex [GO:0031461]; cytoplasm [GO:0005737]; extracellular exosome [GO:0070062]; Golgi apparatus [GO:0005794]; membrane [GO:0016020]; nucleoplasm [GO:0005654]; nucleus [GO:0005634]; ubiquitin ligase complex [GO:0000151]
	Q93092	-0.660556	0.0581381	Other	TALDO_MOUSE	reviewed	Transaldolase (EC 2.2.1.2)	Taldo1 Tal Taldo	cytosol [GO:0005829]; extracellular exosome [GO:0070062]; nucleus [GO:0005634]
	O35127	-0.659235	0.0140713	Other	C10_MOUSE	reviewed	Protein C10	Grcc10 C10	cytoplasm [GO:0005737]
	P48453	-0.659089	0.0141414	Other	PP2BB_MOUSE	reviewed	Serine/threonine-protein phosphatase 2B catalytic subunit beta isoform (EC 3.1.3.16) (CAM-PRP catalytic subunit) (Calmodulin-dependent calcineurin A subunit beta isoform)	Ppp3cb Calnb	calcineurin complex [GO:0005955]; cytosol [GO:0005829]; plasma membrane [GO:0005886]; T-tubule [GO:0030315]; Z disc [GO:0030018]
	Q8VCT3	-0.658069	0.0585848	Other	AMPB_MOUSE	reviewed	Aminopeptidase B (AP-B) (EC 3.4.11.6) (Arginine aminopeptidase) (Arginyl aminopeptidase) (Cytosol aminopeptidase IV)	Rnpep	extracellular exosome [GO:0070062]; extracellular region [GO:0005576]; extracellular space [GO:0005615]; plasma membrane [GO:0005886]; secretory granule [GO:0030141]
	Q80U23-2	-0.657873	0.0505787	Mitochondria	SNPH_MOUSE	reviewed	Syntaphilin	Snph Kiaa0374	cell junction [GO:0030054]; cytoplasm [GO:0005737]; cytoplasmic microtubule [GO:0005881]; integral component of membrane [GO:0016021]; mitochondrial membrane [GO:0031966]; mitochondrion [GO:0005739]; neuronal cell body [GO:0043025]; neuron projection [GO:0043005]; presynaptic membrane [GO:0042734]
	Q920I9	-0.657404	0.00044667	Other	WDR7_MOUSE	reviewed	WD repeat-containing protein 7 (TGF-beta resistance-associated protein TRAG)	Wdr7 Kiaa0541 Trag	cytoplasm [GO:0005737]; synaptic vesicle [GO:0008021]
	B1AQZ0	-0.656662	0.0023365	Other	B1AQZ0_MOUSE	unreviewed	Septin-8	2017-09-08
	Q9DCT8	-0.656235	0.0470122	Other	CRIP2_MOUSE	reviewed	Cysteine-rich protein 2 (CRP-2) (Heart LIM protein)	Crip2 Crp2 Hlp	cell cortex [GO:0005938]; extracellular matrix [GO:0031012]
	E9PVY8	-0.655799	0.0122381	Other	E9PVY8_MOUSE	unreviewed	Microtubule-actin cross-linking factor 1	Macf1	cell-cell adherens junction [GO:0005913]; Golgi apparatus [GO:0005794]; microtubule [GO:0005874]; ruffle membrane [GO:0032587]
	Q6PB44	-0.655287	0.0146962	Other	PTN23_MOUSE	reviewed	Tyrosine-protein phosphatase non-receptor type 23 (EC 3.1.3.48)	Ptpn23 Kiaa1471	ciliary basal body [GO:0036064]; cytoplasm [GO:0005737]; early endosome [GO:0005769]; endosome [GO:0005768]; extracellular exosome [GO:0070062]; nucleoplasm [GO:0005654]; nucleus [GO:0005634]
	Q9DCB4-3	-0.65325	0.0669987	Other	ARP21_MOUSE	reviewed	cAMP-regulated phosphoprotein 21 (ARPP-21) (Regulator of calmodulin signaling) (Thymocyte cAMP-regulated phosphoprotein)	Arpp21 Rcs Tarpp	cytoplasm [GO:0005737]
	P63330	-0.650433	0.00856132	Other	PP2AA_MOUSE	reviewed	Serine/threonine-protein phosphatase 2A catalytic subunit alpha isoform (PP2A-alpha) (EC 3.1.3.16)	Ppp2ca	chromosome, centromeric region [GO:0000775]; cytoplasm [GO:0005737]; cytosol [GO:0005829]; extracellular exosome [GO:0070062]; nucleus [GO:0005634]; plasma membrane [GO:0005886]; protein phosphatase type 2A complex [GO:0000159]; spindle pole [GO:0000922]
	O08966	-0.647132	0.0545652	Other	S22A1_MOUSE	reviewed	Solute carrier family 22 member 1 (Organic cation transporter 1) (mOCT1)	Slc22a1 Lx1 Oct1	basolateral plasma membrane [GO:0016323]; integral component of plasma membrane [GO:0005887]
	E9QN98	-0.647117	0.0264723	Other	E9QN98_MOUSE	unreviewed	Inactive dipeptidyl peptidase 10	Dpp10	integral component of membrane [GO:0016021]
	Q80TZ3-2	-0.645759	0.0130737	Other	AUXI_MOUSE	reviewed	Putative tyrosine-protein phosphatase auxilin (EC 3.1.3.48) (DnaJ homolog subfamily C member 6)	Dnajc6 Kiaa0473	postsynaptic density [GO:0014069]; synapse [GO:0045202]; vesicle [GO:0031982]
	Q3TLP8	-0.643844	0.0100087	Other	Q3TLP8_MOUSE	unreviewed	Putative uncharacterized protein (RAS-related C3 botulinum substrate 1, isoform CRA_a) (Ras-related C3 botulinum toxin substrate 1)	Rac1 mCG_23557	early endosome membrane [GO:0031901]; extrinsic component of plasma membrane [GO:0019897]; kinocilium [GO:0060091]; lamellipodium [GO:0030027]; nucleus [GO:0005634]; pericentriolar material [GO:0000242]; phagocytic cup [GO:0001891]; ruffle membrane [GO:0032587]
	C5H0E8	-0.643188	0.185571	Other	C5H0E8_MOUSE	unreviewed	Rap1A-retro1	Gm9392 Rap1a	intracellular [GO:0005622]; membrane [GO:0016020]
	O08989	-0.642465	0.0661356	Other	RASM_MOUSE	reviewed	Ras-related protein M-Ras (Muscle and microspikes Ras) (Ras-related protein R-Ras3) (X-Ras)	Mras Xras	extracellular exosome [GO:0070062]; intracellular [GO:0005622]; plasma membrane [GO:0005886]
	P40124	-0.641593	0.0147811	Other	CAP1_MOUSE	reviewed	Adenylyl cyclase-associated protein 1 (CAP 1)	Cap1 Cap	cortical actin cytoskeleton [GO:0030864]; cytoplasm [GO:0005737]; cytosol [GO:0005829]; extracellular exosome [GO:0070062]; extracellular region [GO:0005576]; focal adhesion [GO:0005925]; plasma membrane [GO:0005886]
	E0CYB9	-0.638053	0.0128936	Mitochondria	E0CYB9_MOUSE	unreviewed	Mitochondrial fission factor	Mff	integral component of membrane [GO:0016021]; mitochondrial outer membrane [GO:0005741]; peroxisome [GO:0005777]
	Q8CFI0	-0.636787	0.00109332	Other	NED4L_MOUSE	reviewed	E3 ubiquitin-protein ligase NEDD4-like (EC 2.3.2.26) (HECT-type E3 ubiquitin transferase NED4L) (NEDD4.2) (Nedd4-2)	Nedd4l Kiaa0439 Nedd4b	cytoplasm [GO:0005737]; extracellular exosome [GO:0070062]; nucleus [GO:0005634]
	Q9CXX1	-0.63505	0.00651831	Other	Q9CXX1_MOUSE	unreviewed	Putative uncharacterized protein	Napa	intracellular [GO:0005622]
	Q3UGN6	-0.632639	0.00117406	Other	Q3UGN6_MOUSE	unreviewed	Putative uncharacterized protein	Pdpk1
	P19157	-0.631126	0.0160511	Mitochondria	GSTP1_MOUSE	reviewed	Glutathione S-transferase P 1 (Gst P1) (EC 2.5.1.18) (GST YF-YF) (GST class-pi) (GST-piB) (Preadipocyte growth factor)	Gstp1 Gstpib	cytoplasm [GO:0005737]; cytosol [GO:0005829]; extracellular exosome [GO:0070062]; extracellular space [GO:0005615]; intracellular [GO:0005622]; mitochondrion [GO:0005739]; nucleus [GO:0005634]; plasma membrane [GO:0005886]; protein complex [GO:0043234]; TRAF2-GSTP1 complex [GO:0097057]; vesicle [GO:0031982]
	P61294	-0.628638	0.0075621	Other	RAB6B_MOUSE	reviewed	Ras-related protein Rab-6B	Rab6b D9Bwg0185e	cytoplasmic vesicle [GO:0031410]; cytosol [GO:0005829]; endoplasmic reticulum-Golgi intermediate compartment [GO:0005793]; Golgi apparatus [GO:0005794]; Golgi membrane [GO:0000139]
	D3YX79	-0.627253	0.109075	Other	D3YX79_MOUSE	unreviewed	Proteasome subunit alpha type (EC 3.4.25.1)	Gm8394	cytoplasm [GO:0005737]; nucleus [GO:0005634]; proteasome core complex, alpha-subunit complex [GO:0019773]
	J3QP43	-0.627138	0.0629763	Other	J3QP43_MOUSE	unreviewed	Protein stum homolog	Stum	integral component of membrane [GO:0016021]
	B9EJA4	-0.624767	0.000335262	Other	B9EJA4_MOUSE	unreviewed	Clasp2 protein	Clasp2
	Q9ERD7	-0.623723	0.00975301	Other	TBB3_MOUSE	reviewed	Tubulin beta-3 chain	Tubb3	axon [GO:0030424]; cell periphery [GO:0071944]; cytoplasm [GO:0005737]; dendrite [GO:0030425]; extracellular exosome [GO:0070062]; intracellular [GO:0005622]; microtubule [GO:0005874]; microtubule cytoskeleton [GO:0015630]; neuronal cell body [GO:0043025]; nucleus [GO:0005634]
	Q9R0N7-4	-0.61922	0.000175387	Other	SYT7_MOUSE	reviewed	Synaptotagmin-7 (Synaptotagmin VII) (SytVII)	Syt7	axon terminus [GO:0043679]; cell junction [GO:0030054]; cytosol [GO:0005829]; dendrite [GO:0030425]; dense core granule [GO:0031045]; early phagosome [GO:0032009]; extracellular exosome [GO:0070062]; integral component of membrane [GO:0016021]; lysosomal membrane [GO:0005765]; lysosome [GO:0005764]; neuronal cell body [GO:0043025]; peroxisomal membrane [GO:0005778]; peroxisome [GO:0005777]; phago…
	B0V2P5	-0.618237	0.00544333	Other	B0V2P5_MOUSE	unreviewed	DmX-like protein 2	Dmxl2	extracellular space [GO:0005615]; synaptic vesicle [GO:0008021]
	P15105	-0.616489	0.0380657	Mitochondria	GLNA_MOUSE	reviewed	Glutamine synthetase (GS) (EC 6.3.1.2) (Glutamate decarboxylase) (EC 4.1.1.15) (Glutamate--ammonia ligase)	Glul Glns	axon terminus [GO:0043679]; cell body [GO:0044297]; cytoplasm [GO:0005737]; extracellular exosome [GO:0070062]; glial cell projection [GO:0097386]; mitochondrion [GO:0005739]; myelin sheath [GO:0043209]; nucleus [GO:0005634]; perikaryon [GO:0043204]; protein complex [GO:0043234]; rough endoplasmic reticulum [GO:0005791]
	P45376	-0.613901	0.0391602	Other	ALDR_MOUSE	reviewed	Aldose reductase (AR) (EC 1.1.1.21) (Aldehyde reductase)	Akr1b1 Akr1b3 Aldor1 Aldr1	cell projection cytoplasm [GO:0032838]; cytoplasm [GO:0005737]; cytosol [GO:0005829]; extracellular exosome [GO:0070062]; extracellular space [GO:0005615]; mast cell granule [GO:0042629]; nucleoplasm [GO:0005654]; paranodal junction [GO:0033010]; perinuclear region of cytoplasm [GO:0048471]; Schmidt-Lanterman incisure [GO:0043220]; Schwann cell microvillus [GO:0097454]
	Q8VEA4	-0.61347	0.0342791	Mitochondria	MIA40_MOUSE	reviewed	Mitochondrial intermembrane space import and assembly protein 40 (Coiled-coil-helix-coiled-coil-helix domain-containing protein 4)	Chchd4 Mia40	mitochondrial intermembrane space [GO:0005758]; mitochondrion [GO:0005739]
	P62075	-0.611959	0.00155758	Mitochondria	TIM13_MOUSE	reviewed	Mitochondrial import inner membrane translocase subunit Tim13	Timm13 Tim13a Timm13a	mitochondrial inner membrane [GO:0005743]; mitochondrial intermembrane space protein transporter complex [GO:0042719]; mitochondrion [GO:0005739]; nucleolus [GO:0005730]
	A0A076FRG6	-0.6116	0.0056588	Other	A0A076FRG6_MOUSE	unreviewed	KCC2a variant 1	Slc12a5	dendritic shaft [GO:0043198]; integral component of plasma membrane [GO:0005887]; neuronal cell body [GO:0043025]
	Q91XF0	-0.61147	0.138282	Other	PNPO_MOUSE	reviewed	Pyridoxine-5'-phosphate oxidase (EC 1.4.3.5) (Pyridoxamine-phosphate oxidase)	Pnpo	cytoplasm [GO:0005737]; extracellular exosome [GO:0070062]; nucleoplasm [GO:0005654]
	Q8VD37-6	-0.610488	0.00258738	Other	SGIP1_MOUSE	reviewed	SH3-containing GRB2-like protein 3-interacting protein 1 (Endophilin-3-interacting protein)	Sgip1	AP-2 adaptor complex [GO:0030122]; clathrin-coated pit [GO:0005905]; clathrin-coated vesicle [GO:0030136]; cytoplasm [GO:0005737]; plasma membrane [GO:0005886]
	Q4KL41	-0.606995	0.0101373	Mitochondria	Q4KL41_MOUSE	unreviewed	MCG10089 (MCG114456) (Translocase of outer mitochondrial membrane 20 homolog (Yeast))	Tomm20 mCG_10089 mCG_114456	ER-mitochondrion membrane contact site [GO:0044233]; extracellular matrix [GO:0031012]; integral component of membrane [GO:0016021]; mitochondrial outer membrane translocase complex [GO:0005742]
	Q8R5C5	-0.606528	0.0224316	Other	ACTY_MOUSE	reviewed	Beta-centractin (Actin-related protein 1B) (ARP1B)	Actr1b	centrosome [GO:0005813]; cytoplasm [GO:0005737]; dynactin complex [GO:0005869]; extracellular exosome [GO:0070062]; membrane [GO:0016020]; microtubule cytoskeleton [GO:0015630]; microtubule end [GO:1990752]
	P35762	-0.605858	0.0174432	Other	CD81_MOUSE	reviewed	CD81 antigen (26 kDa cell surface protein TAPA-1) (Target of the antiproliferative antibody 1) (CD antigen CD81)	Cd81 Tapa1	extracellular exosome [GO:0070062]; focal adhesion [GO:0005925]; immunological synapse [GO:0001772]; integral component of plasma membrane [GO:0005887]; membrane [GO:0016020]; vesicle [GO:0031982]
	A0JNY3	-0.605383	0.000985865	Other	A0JNY3_MOUSE	unreviewed	Gephyrin (Gphn protein)	Gphn	dendrite [GO:0030425]; postsynaptic membrane [GO:0045211]
	Q3TJF2	-0.605337	0.0129728	Other	Q3TJF2_MOUSE	unreviewed	Obg-like ATPase 1	Ola1 Gtpbp9 OLA1	cytoplasm [GO:0005737]; nucleolus [GO:0005730]
	Q60932-2	-0.603295	0.021278	Mitochondria	VDAC1_MOUSE	reviewed	Voltage-dependent anion-selective channel protein 1 (VDAC-1) (mVDAC1) (Outer mitochondrial membrane protein porin 1) (Plasmalemmal porin) (Voltage-dependent anion-selective channel protein 5) (VDAC-5) (mVDAC5)	Vdac1 Vdac5	extracellular exosome [GO:0070062]; membrane [GO:0016020]; membrane raft [GO:0045121]; mitochondrial inner membrane [GO:0005743]; mitochondrial nucleoid [GO:0042645]; mitochondrial outer membrane [GO:0005741]; mitochondrion [GO:0005739]; myelin sheath [GO:0043209]; nucleus [GO:0005634]; plasma membrane [GO:0005886]; pore complex [GO:0046930]; synaptic vesicle [GO:0008021]
	P62631	-0.599916	0.00238515	Other	EF1A2_MOUSE	reviewed	Elongation factor 1-alpha 2 (EF-1-alpha-2) (Eukaryotic elongation factor 1 A-2) (eEF1A-2) (Statin-S1)	Eef1a2 Eef1al Stn	cytoplasm [GO:0005737]; eukaryotic translation elongation factor 1 complex [GO:0005853]; myelin sheath [GO:0043209]; neuronal cell body [GO:0043025]; nucleus [GO:0005634]
	Q5DQR4	-0.595848	0.0591301	Other	STB5L_MOUSE	reviewed	Syntaxin-binding protein 5-like (Lethal(2) giant larvae protein homolog 4) (Tomosyn-2)	Stxbp5l Llgl4	integral component of membrane [GO:0016021]; plasma membrane [GO:0005886]; secretory granule [GO:0030141]; SNARE complex [GO:0031201]
	Q5F2D0	-0.593027	0.024148	Other	Q5F2D0_MOUSE	unreviewed	Putative uncharacterized protein	Acsl6	integral component of membrane [GO:0016021]
	E9QK62	-0.588153	0.00981094	Other	E9QK62_MOUSE	unreviewed	Ephexin-1	Ngef
	P50446	-0.586588	0.936276	Other	K2C6A_MOUSE	reviewed	Keratin, type II cytoskeletal 6A (Cytokeratin-6A) (CK-6A) (Keratin-6-alpha) (mK6-alpha) (Keratin-6A) (K6A)	Krt6a Ker2 Krt2-6 Krt2-6a Krt6	extracellular exosome [GO:0070062]; keratin filament [GO:0045095]
	P61161	-0.586368	0.0230922	Other	ARP2_MOUSE	reviewed	Actin-related protein 2 (Actin-like protein 2)	Actr2 Arp2	actin cap [GO:0030478]; Arp2/3 protein complex [GO:0005885]; cell cortex [GO:0005938]; cell projection [GO:0042995]; cytoplasm [GO:0005737]; cytosol [GO:0005829]; extracellular exosome [GO:0070062]; focal adhesion [GO:0005925]; membrane [GO:0016020]
	O08919	-0.58322	0.161924	Other	NUMBL_MOUSE	reviewed	Numb-like protein	Numbl Nbl	cytoplasm [GO:0005737]
	P62743	-0.582599	0.00729896	Other	AP2S1_MOUSE	reviewed	AP-2 complex subunit sigma (Adaptor protein complex AP-2 subunit sigma) (Adaptor-related protein complex 2 subunit sigma) (Clathrin assembly protein 2 sigma small chain) (Clathrin coat assembly protein AP17) (Clathrin coat-associated protein AP17) (Plasma membrane adaptor AP-2 17 kDa protein) (Sigma-adaptin 3b) (Sigma2-adaptin)	Ap2s1 Ap17 Claps2	AP-2 adaptor complex [GO:0030122]
	P63321	-0.582152	0.0203602	Other	RALA_MOUSE	reviewed	Ras-related protein Ral-A	Rala Ral Ral-a	cell surface [GO:0009986]; cleavage furrow [GO:0032154]; cytoplasmic vesicle membrane [GO:0030659]; endocytic vesicle [GO:0030139]; extracellular exosome [GO:0070062]; focal adhesion [GO:0005925]; midbody [GO:0030496]; myelin sheath [GO:0043209]; plasma membrane [GO:0005886]
	O88569	-0.579955	0.177344	Other	ROA2_MOUSE	reviewed	Heterogeneous nuclear ribonucleoproteins A2/B1 (hnRNP A2/B1)	Hnrnpa2b1 Hnrpa2b1	catalytic step 2 spliceosome [GO:0071013]; cytoplasm [GO:0005737]; extracellular exosome [GO:0070062]; intracellular ribonucleoprotein complex [GO:0030529]; membrane [GO:0016020]; nucleoplasm [GO:0005654]; nucleus [GO:0005634]; spliceosomal complex [GO:0005681]
	Q80UG5-3	-0.578464	0.00605952	Other	SEPT9_MOUSE	reviewed	Septin-9 (SL3-3 integration site 1 protein)	Sept9 Kiaa0991 Sint1	actin cytoskeleton [GO:0015629]; axoneme [GO:0005930]; cell-cell adherens junction [GO:0005913]; microtubule [GO:0005874]; perinuclear region of cytoplasm [GO:0048471]; septin complex [GO:0031105]; stress fiber [GO:0001725]
	O88737	-0.57797	0.00909759	Other	BSN_MOUSE	reviewed	Protein bassoon	Bsn Kiaa0434	axon [GO:0030424]; cell junction [GO:0030054]; cell surface [GO:0009986]; cytoplasm [GO:0005737]; cytoskeleton [GO:0005856]; dendrite [GO:0030425]; excitatory synapse [GO:0060076]; extrinsic component of membrane [GO:0019898]; neuron projection terminus [GO:0044306]; postsynaptic density [GO:0014069]; presynapse [GO:0098793]; presynaptic active zone [GO:0048786]; synapse [GO:0045202]
	Q9CPX6	-0.576631	0.0274681	Other	ATG3_MOUSE	reviewed	Ubiquitin-like-conjugating enzyme ATG3 (EC 6.3.2.-) (Autophagy-related protein 3) (APG3-like)	Atg3 Apg3l	cytoplasmic ubiquitin ligase complex [GO:0000153]; cytosol [GO:0005829]
	Q9CQS4	-0.575572	0.127106	Mitochondria	S2546_MOUSE	reviewed	Solute carrier family 25 member 46	Slc25a46	integral component of membrane [GO:0016021]; mitochondrial outer membrane [GO:0005741]; mitochondrion [GO:0005739]
	P63213	-0.575505	0.0456134	Other	GBG2_MOUSE	reviewed	Guanine nucleotide-binding protein G(I)/G(S)/G(O) subunit gamma-2 (G gamma-I)	Gng2	extracellular exosome [GO:0070062]; heterotrimeric G-protein complex [GO:0005834]; plasma membrane [GO:0005886]
	Q9CQW2	-0.573792	0.0226152	Other	ARL8B_MOUSE	reviewed	ADP-ribosylation factor-like protein 8B (ADP-ribosylation factor-like protein 10C) (Novel small G protein indispensable for equal chromosome segregation 1)	Arl8b Arl10c Gie1	cytoplasm [GO:0005737]; extracellular exosome [GO:0070062]; late endosome membrane [GO:0031902]; lysosomal membrane [GO:0005765]; membrane [GO:0016020]; midbody [GO:0030496]; spindle midzone [GO:0051233]
	Q6P9K8	-0.572977	0.00784782	Other	CSKI1_MOUSE	reviewed	Caskin-1 (CASK-interacting protein 1)	Caskin1 Kiaa1306	cytoplasm [GO:0005737]
	Q8C0L0	-0.571969	0.0142978	Other	TMX4_MOUSE	reviewed	Thioredoxin-related transmembrane protein 4 (Thioredoxin domain-containing protein 13)	Tmx4 D2Bwg1356e Kiaa1162 Txndc13	endoplasmic reticulum [GO:0005783]; integral component of membrane [GO:0016021]
	P62748	-0.569708	0.0338686	Other	HPCL1_MOUSE	reviewed	Hippocalcin-like protein 1 (Neural visinin-like protein 3) (NVL-3) (NVP-3) (Visinin-like protein 3) (VILIP-3)	Hpcal1	extracellular exosome [GO:0070062]; membrane [GO:0016020]
	P70404	-0.569332	0.0481838	Mitochondria	IDHG1_MOUSE	reviewed	Isocitrate dehydrogenase [NAD] subunit gamma 1, mitochondrial (EC 1.1.1.41) (Isocitric dehydrogenase subunit gamma) (NAD(+)-specific ICDH subunit gamma)	Idh3g	mitochondrion [GO:0005739]
	Q3TXZ6	-0.565902	0.0282108	Other	Q3TXZ6_MOUSE	unreviewed	Phosphodiesterase (EC 3.1.4.-)	Pde2a
	P62962	-0.565244	0.0331291	Other	PROF1_MOUSE	reviewed	Profilin-1 (Profilin I)	Pfn1	blood microparticle [GO:0072562]; cell-cell adherens junction [GO:0005913]; cell cortex [GO:0005938]; cytoplasm [GO:0005737]; cytoskeleton [GO:0005856]; cytosol [GO:0005829]; extracellular exosome [GO:0070062]; extracellular region [GO:0005576]; focal adhesion [GO:0005925]; membrane [GO:0016020]; neuron projection [GO:0043005]; nucleus [GO:0005634]; synapse [GO:0045202]
	Q7TPR4	-0.562147	0.0050107	Other	ACTN1_MOUSE	reviewed	Alpha-actinin-1 (Alpha-actinin cytoskeletal isoform) (F-actin cross-linking protein) (Non-muscle alpha-actinin-1)	Actn1	actin filament [GO:0005884]; brush border [GO:0005903]; cell-cell junction [GO:0005911]; cell projection [GO:0042995]; cortical cytoskeleton [GO:0030863]; cytoplasm [GO:0005737]; dense core granule membrane [GO:0032127]; extracellular exosome [GO:0070062]; extracellular space [GO:0005615]; fascia adherens [GO:0005916]; focal adhesion [GO:0005925]; intracellular [GO:0005622]; plasma membrane [GO:0…
	Q80VM5	-0.561172	0.0156632	Other	Q80VM5_MOUSE	unreviewed	Dipeptidyl aminopeptidase-like protein 6 (Dpp6 protein)	Dpp6	integral component of membrane [GO:0016021]
	Q3THE2	-0.560695	0.289034	Other	ML12B_MOUSE	reviewed	Myosin regulatory light chain 12B (Myosin regulatory light chain 2-B, smooth muscle isoform) (Myosin regulatory light chain 20 kDa) (MLC20) (Myosin regulatory light chain MRLC2)	Myl12b Mrlc2 Mylc2b	apical part of cell [GO:0045177]; brush border [GO:0005903]; extracellular exosome [GO:0070062]; myosin II complex [GO:0016460]; stress fiber [GO:0001725]; Z disc [GO:0030018]
	P62069	-0.558849	0.0546564	Other	UBP46_MOUSE	reviewed	Ubiquitin carboxyl-terminal hydrolase 46 (EC 3.4.19.12) (Deubiquitinating enzyme 46) (Ubiquitin thioesterase 46) (Ubiquitin-specific-processing protease 46)	Usp46
	P35436	-0.557171	0.0290702	Other	NMDE1_MOUSE	reviewed	Glutamate receptor ionotropic, NMDA 2A (GluN2A) (Glutamate [NMDA] receptor subunit epsilon-1) (N-methyl D-aspartate receptor subtype 2A) (NMDAR2A) (NR2A)	Grin2a	cell junction [GO:0030054]; cell surface [GO:0009986]; dendritic spine [GO:0043197]; endoplasmic reticulum [GO:0005783]; membrane [GO:0016020]; neuron projection [GO:0043005]; NMDA selective glutamate receptor complex [GO:0017146]; postsynaptic density [GO:0014069]; postsynaptic membrane [GO:0045211]; presynaptic membrane [GO:0042734]; synapse [GO:0045202]; synaptic vesicle [GO:0008021]
	A2AGQ4	-0.557108	0.0360771	Other	A2AGQ4_MOUSE	unreviewed	MAP kinase-activating death domain protein	Madd
	Q14AR0	-0.556838	0.00332244	Mitochondria	Q14AR0_MOUSE	unreviewed	RIKEN cDNA 1810035L17, isoform CRA_a (Uncharacterized protein)	Slirp 1810035L17Rik mCG_17469	acrosomal vesicle [GO:0001669]; intracellular ribonucleoprotein complex [GO:0030529]; mitochondrion [GO:0005739]; perinuclear region of cytoplasm [GO:0048471]; sperm flagellum [GO:0036126]
	Q8VCX5-2	-0.554793	0.0109919	Mitochondria	MICU1_MOUSE	reviewed	Calcium uptake protein 1, mitochondrial (Calcium-binding atopy-related autoantigen 1 homolog)	Micu1 Cbara1	calcium channel complex [GO:0034704]; integral component of mitochondrial membrane [GO:0032592]; mitochondrial inner membrane [GO:0005743]; mitochondrial intermembrane space [GO:0005758]; mitochondrion [GO:0005739]; uniplex complex [GO:1990246]
	A0A087WQN2	-0.554594	0.993141	Other	A0A087WQN2_MOUSE	unreviewed	Prothymosin alpha (Fragment)	Ptma
	Q9D8B3	-0.554011	0.0419743	Other	CHM4B_MOUSE	reviewed	Charged multivesicular body protein 4b (Chromatin-modifying protein 4b) (CHMP4b)	Chmp4b	cell-cell adherens junction [GO:0005913]; cytoplasm [GO:0005737]; cytoplasmic side of plasma membrane [GO:0009898]; cytosol [GO:0005829]; endosome [GO:0005768]; ESCRT III complex [GO:0000815]; extracellular exosome [GO:0070062]; late endosome membrane [GO:0031902]; membrane [GO:0016020]; membrane coat [GO:0030117]; midbody [GO:0030496]; nuclear envelope [GO:0005635]; nucleus [GO:0005634]; vesicle…
	Q62351	-0.553379	0.260225	Mitochondria	TFR1_MOUSE	reviewed	Transferrin receptor protein 1 (TR) (TfR) (TfR1) (Trfr) (CD antigen CD71)	Tfrc Trfr	basolateral plasma membrane [GO:0016323]; blood microparticle [GO:0072562]; cell surface [GO:0009986]; clathrin-coated pit [GO:0005905]; cytoplasmic vesicle [GO:0031410]; endosome [GO:0005768]; external side of plasma membrane [GO:0009897]; extracellular exosome [GO:0070062]; extracellular region [GO:0005576]; extracellular space [GO:0005615]; extracellular vesicle [GO:1903561]; HFE-transferrin r…
	Q8C8R3-2	-0.553321	0.00318891	Other	ANK2_MOUSE	reviewed	Ankyrin-2 (ANK-2) (Ankyrin-B) (Brain ankyrin)	Ank2	A band [GO:0031672]; apical plasma membrane [GO:0016324]; costamere [GO:0043034]; cytoplasm [GO:0005737]; cytoskeleton [GO:0005856]; integral component of plasma membrane [GO:0005887]; intercalated disc [GO:0014704]; intracellular [GO:0005622]; M band [GO:0031430]; perinuclear region of cytoplasm [GO:0048471]; plasma membrane [GO:0005886]; postsynaptic density [GO:0014069]; postsynaptic membrane …
	G3X9J1	-0.551939	0.109492	Mitochondria	G3X9J1_MOUSE	unreviewed	Sodium/calcium exchanger 1 (Solute carrier family 8 (Sodium/calcium exchanger), member 1, isoform CRA_f)	Slc8a1 mCG_140710	dendritic shaft [GO:0043198]; dendritic spine [GO:0043197]; integral component of plasma membrane [GO:0005887]; intercalated disc [GO:0014704]; microtubule [GO:0005874]; mitochondrion [GO:0005739]; T-tubule [GO:0030315]; Z disc [GO:0030018]
	Q0PD67	-0.551621	0.0504863	Other	Q0PD67_MOUSE	unreviewed	RAB1, member RAS oncogene family, isoform CRA_a (Rab1A)	Rab1a Rab1 Rab1A mCG_11056	cell-cell adherens junction [GO:0005913]; extracellular exosome [GO:0070062]; Golgi membrane [GO:0000139]
	Q61301-2	-0.550936	0.0136475	Other	CTNA2_MOUSE	reviewed	Catenin alpha-2 (Alpha N-catenin)	Ctnna2 Catna2	actin cytoskeleton [GO:0015629]; adherens junction [GO:0005912]; axon [GO:0030424]; basolateral plasma membrane [GO:0016323]; cell-cell adherens junction [GO:0005913]; cytoplasm [GO:0005737]; lamellipodium [GO:0030027]; nucleus [GO:0005634]; postsynaptic density [GO:0014069]
	Q9QYB5	-0.550659	0.00356283	Other	ADDG_MOUSE	reviewed	Gamma-adducin (Adducin-like protein 70)	Add3 Addl	brush border [GO:0005903]; cell-cell junction [GO:0005911]; cell cortex [GO:0005938]; condensed nuclear chromosome [GO:0000794]; cytoplasm [GO:0005737]; cytoskeleton [GO:0005856]; membrane [GO:0016020]; nucleoplasm [GO:0005654]; plasma membrane [GO:0005886]; postsynaptic density [GO:0014069]
	Q60875	-0.549281	0.0084076	Other	ARHG2_MOUSE	reviewed	Rho guanine nucleotide exchange factor 2 (Guanine nucleotide exchange factor H1) (GEF-H1) (LBC'S first cousin) (Lymphoid blast crisis-like 1) (Oncogene LFC) (Rhobin)	Arhgef2 Kiaa0651 Lbcl1 Lfc	bicellular tight junction [GO:0005923]; cytoplasm [GO:0005737]; cytoplasmic vesicle [GO:0031410]; cytoskeleton [GO:0005856]; dendritic shaft [GO:0043198]; focal adhesion [GO:0005925]; Golgi apparatus [GO:0005794]; microtubule [GO:0005874]; neuronal cell body [GO:0043025]; podosome [GO:0002102]; postsynaptic density [GO:0014069]; protein complex [GO:0043234]; ruffle membrane [GO:0032587]; spindle …
	Q3UII2	-0.540948	0.488301	Other	Q3UII2_MOUSE	unreviewed	Tetraspanin	Cd82 mCG_2256	extracellular exosome [GO:0070062]; integral component of membrane [GO:0016021]
	P70398	-0.537805	0.00712211	Other	USP9X_MOUSE	reviewed	Probable ubiquitin carboxyl-terminal hydrolase FAF-X (EC 3.4.19.12) (Deubiquitinating enzyme FAF-X) (Fat facets homolog) (Fat facets protein-related, X-linked) (Ubiquitin carboxyl-terminal hydrolase FAM) (Ubiquitin thioesterase FAF-X) (Ubiquitin-specific protease 9, X chromosome) (Ubiquitin-specific-processing protease FAF-X)	Usp9x Fafl Fam	apical part of cell [GO:0045177]; cytoplasm [GO:0005737]; growth cone [GO:0030426]; membrane [GO:0016020]
	F8VQN6	-0.534725	0.0660245	Other	F8VQN6_MOUSE	unreviewed	Rho guanine nucleotide exchange factor 12	Arhgef12	cytoplasm [GO:0005737]; extracellular exosome [GO:0070062]
	Q3UYC0	-0.533761	0.0649013	Other	PPM1H_MOUSE	reviewed	Protein phosphatase 1H (EC 3.1.3.16)	Ppm1h Kiaa1157	cytoplasm [GO:0005737]; nucleus [GO:0005634]
	Q9WV55	-0.533433	0.0302412	Other	VAPA_MOUSE	reviewed	Vesicle-associated membrane protein-associated protein A (VAMP-A) (VAMP-associated protein A) (VAP-A) (33 kDa VAMP-associated protein) (VAP-33)	Vapa Vap33	bicellular tight junction [GO:0005923]; cell-cell adherens junction [GO:0005913]; endoplasmic reticulum [GO:0005783]; endoplasmic reticulum membrane [GO:0005789]; Golgi membrane [GO:0000139]; integral component of membrane [GO:0016021]; microtubule cytoskeleton [GO:0015630]; nuclear membrane [GO:0031965]; perinuclear region of cytoplasm [GO:0048471]; plasma membrane [GO:0005886]; vesicle [GO:0031…
	Q9CQM9	-0.533433	0.0883487	Other	GLRX3_MOUSE	reviewed	Glutaredoxin-3 (PKC-interacting cousin of thioredoxin) (PICOT) (PKC-theta-interacting protein) (PKCq-interacting protein) (Thioredoxin-like protein 2)	Glrx3 Picot Txnl2	cell cortex [GO:0005938]; dendrite [GO:0030425]; extracellular exosome [GO:0070062]; nucleus [GO:0005634]; Z disc [GO:0030018]
	Q3UPA1	-0.531592	0.00819705	Other	Q3UPA1_MOUSE	unreviewed	Guanine nucleotide binding protein, alpha 11	Gna11 mCG_12089	extracellular exosome [GO:0070062]; lysosomal membrane [GO:0005765]
	J3QNK8	-0.53089	0.00101705	Other	J3QNK8_MOUSE	unreviewed	Abl interactor 1	Abi1	cytoplasm [GO:0005737]
	Q69ZD1	-0.525069	0.0144578	Other	Q69ZD1_MOUSE	unreviewed	MKIAA1699 protein (Fragment)	Exoc4 mKIAA1699 Sec8l1	exocyst [GO:0000145]
	Q9DB60	-0.524498	0.189061	Other	PGFS_MOUSE	reviewed	Prostamide/prostaglandin F synthase (Prostamide/PG F synthase) (Prostamide/PGF synthase) (EC 1.11.1.20)	Fam213b	cytoplasm [GO:0005737]; cytosol [GO:0005829]; endoplasmic reticulum [GO:0005783]; extracellular exosome [GO:0070062]; myelin sheath [GO:0043209]
	Q8VCD6	-0.524054	0.0858775	Other	REEP2_MOUSE	reviewed	Receptor expression-enhancing protein 2	Reep2	cytoplasmic microtubule [GO:0005881]; endoplasmic reticulum [GO:0005783]; endoplasmic reticulum membrane [GO:0005789]; extracellular exosome [GO:0070062]; integral component of plasma membrane [GO:0005887]
	E9QN59	-0.523663	0.0237889	Other	E9QN59_MOUSE	unreviewed	Mitogen-activated protein kinase (EC 2.7.11.24)	Mapk10	intracellular [GO:0005622]
	P62196	-0.521119	0.0543505	Other	PRS8_MOUSE	reviewed	26S protease regulatory subunit 8 (26S proteasome AAA-ATPase subunit RPT6) (Proteasome 26S subunit ATPase 5) (Proteasome subunit p45) (p45/SUG) (mSUG1)	Psmc5 Sug1	blood microparticle [GO:0072562]; cytoplasm [GO:0005737]; cytoplasmic vesicle [GO:0031410]; cytosolic proteasome complex [GO:0031597]; extracellular exosome [GO:0070062]; holo TFIIH complex [GO:0005675]; inclusion body [GO:0016234]; membrane [GO:0016020]; nuclear proteasome complex [GO:0031595]; nucleus [GO:0005634]; proteasome accessory complex [GO:0022624]; proteasome complex [GO:0000502]; prot…
	Q3TAJ4	-0.521115	0.0439438	Other	Q3TAJ4_MOUSE	unreviewed	Anion exchange protein	Slc4a1	integral component of membrane [GO:0016021]
	Q9JMF3	-0.518972	0.113416	Other	GBG13_MOUSE	reviewed	Guanine nucleotide-binding protein G(I)/G(S)/G(O) subunit gamma-13	Gng13	dendrite [GO:0030425]; heterotrimeric G-protein complex [GO:0005834]; membrane [GO:0016020]
	P11499	-0.518173	0.0116187	Mitochondria	HS90B_MOUSE	reviewed	Heat shock protein HSP 90-beta (Heat shock 84 kDa) (HSP 84) (HSP84) (Tumor-specific transplantation 84 kDa antigen) (TSTA)	Hsp90ab1 Hsp84 Hsp84-1 Hspcb	apical plasma membrane [GO:0016324]; basolateral plasma membrane [GO:0016323]; brush border membrane [GO:0031526]; cell-cell adherens junction [GO:0005913]; cell surface [GO:0009986]; COP9 signalosome [GO:0008180]; cytoplasm [GO:0005737]; cytosol [GO:0005829]; extracellular exosome [GO:0070062]; inclusion body [GO:0016234]; intracellular [GO:0005622]; lysosomal membrane [GO:0005765]; melanosome […
	Q9CQ60	-0.517872	0.124017	Other	6PGL_MOUSE	reviewed	6-phosphogluconolactonase (6PGL) (EC 3.1.1.31)	Pgls	cytoplasm [GO:0005737]; extracellular exosome [GO:0070062]
	Q6PGJ3	-0.516918	0.00617429	Other	Q6PGJ3_MOUSE	unreviewed	L1 cell adhesion molecule (Neural cell adhesion molecule L1)	L1cam	cell surface [GO:0009986]; focal adhesion [GO:0005925]; integral component of membrane [GO:0016021]
	Q9D3A9-4	-0.515491	0.0367161	Other	TTYH1_MOUSE	reviewed	Protein tweety homolog 1 (mTTY1)	Ttyh1	axon [GO:0030424]; chloride channel complex [GO:0034707]; filopodium membrane [GO:0031527]; filopodium tip [GO:0032433]; smooth endoplasmic reticulum membrane [GO:0030868]
	Q3U6L3	-0.514841	0.0937824	Other	Q3U6L3_MOUSE	unreviewed	Glutaredoxin, isoform CRA_a	Glrx Glrx1 mCG_5555	extracellular exosome [GO:0070062]; mitochondrion [GO:0005739]; nucleus [GO:0005634]
	P40142	-0.511773	0.0187216	Other	TKT_MOUSE	reviewed	Transketolase (TK) (EC 2.2.1.1) (P68)	Tkt	extracellular exosome [GO:0070062]; myelin sheath [GO:0043209]; nucleoplasm [GO:0005654]; nucleus [GO:0005634]; vesicle [GO:0031982]
	A2AFQ0	-0.50989	0.0101532	Other	A2AFQ0_MOUSE	unreviewed	E3 ubiquitin-protein ligase HUWE1	Huwe1	cytoplasm [GO:0005737]; extracellular exosome [GO:0070062]; membrane [GO:0016020]; nucleoplasm [GO:0005654]
	E9Q9C3	-0.509532	0.160896	Other	E9Q9C3_MOUSE	unreviewed	Afadin	Afdn	apical junction complex [GO:0043296]; apical part of cell [GO:0045177]; cell-cell adherens junction [GO:0005913]; cytoplasm [GO:0005737]
	Q9D415	-0.506223	0.0362332	Other	DLGP1_MOUSE	reviewed	Disks large-associated protein 1 (DAP-1) (Guanylate kinase-associated protein) (PSD-95/SAP90-binding protein 1) (SAP90/PSD-95-associated protein 1) (SAPAP1)	Dlgap1 Gkap Kiaa4162	cell junction [GO:0030054]; postsynaptic density [GO:0014069]; postsynaptic membrane [GO:0045211]; synapse [GO:0045202]
	Q3TJ43	-0.506022	0.0358316	Other	Q3TJ43_MOUSE	unreviewed	Putative uncharacterized protein	Vps35	cytosol [GO:0005829]; retromer complex [GO:0030904]
	Q3TVY3	-0.504015	0.0177125	Other	Q3TVY3_MOUSE	unreviewed	Putative uncharacterized protein
	Q6P9K9	-0.501697	0.0484469	Other	NRX3A_MOUSE	reviewed	Neurexin-3 (Neurexin III-alpha) (Neurexin-3-alpha)	Nrxn3	integral component of membrane [GO:0016021]; presynaptic membrane [GO:0042734]; protein complex [GO:0043234]
	B9EKR1	-0.501122	0.186539	Other	PRPTZ_MOUSE	reviewed	Receptor-type tyrosine-protein phosphatase zeta (R-PTP-zeta) (EC 3.1.3.48)	Ptprz1	integral component of membrane [GO:0016021]; intrinsic component of plasma membrane [GO:0031226]; perineuronal net [GO:0072534]; proteinaceous extracellular matrix [GO:0005578]
	Q9R1V7	-0.499493	0.0509047	Other	ADA23_MOUSE	reviewed	Disintegrin and metalloproteinase domain-containing protein 23 (ADAM 23) (Metalloproteinase-like, disintegrin-like, and cysteine-rich protein 3) (MDC-3)	Adam23 Mdc3	extracellular region [GO:0005576]; integral component of membrane [GO:0016021]; plasma membrane [GO:0005886]
	Q5SWZ5	-0.497201	0.0210717	Other	Q5SWZ5_MOUSE	unreviewed	Myosin phosphatase Rho-interacting protein	Mprip
	Q8C1W9	-0.494819	0.154723	Other	Q8C1W9_MOUSE	unreviewed	Putative uncharacterized protein	Nap1l4	nucleus [GO:0005634]
	Q62443	-0.494489	0.0874182	Other	NPTX1_MOUSE	reviewed	Neuronal pentraxin-1 (NP1) (Neuronal pentraxin I) (NP-I)	Nptx1	transport vesicle [GO:0030133]
	Q91V12-2	-0.493899	0.0355137	Other	BACH_MOUSE	reviewed	Cytosolic acyl coenzyme A thioester hydrolase (EC 3.1.2.2) (Acyl-CoA thioesterase 7) (Brain acyl-CoA hydrolase) (BACH) (CTE-IIa) (CTE-II) (Long chain acyl-CoA thioester hydrolase)	Acot7 Bach	cell body [GO:0044297]; cytoplasm [GO:0005737]; cytosol [GO:0005829]; extracellular exosome [GO:0070062]; neuron projection [GO:0043005]; nucleoplasm [GO:0005654]
	Q61206	-0.492715	0.0760407	Other	PA1B2_MOUSE	reviewed	Platelet-activating factor acetylhydrolase IB subunit beta (EC 3.1.1.47) (PAF acetylhydrolase 30 kDa subunit) (PAF-AH 30 kDa subunit) (PAF-AH subunit beta) (PAFAH subunit beta)	Pafah1b2 Pafahb	cytoplasm [GO:0005737]; cytosol [GO:0005829]; extracellular exosome [GO:0070062]; nucleolus [GO:0005730]; plasma membrane [GO:0005886]
	Q06138	-0.490289	0.0202432	Other	CAB39_MOUSE	reviewed	Calcium-binding protein 39 (MO25alpha) (Protein Mo25)	Cab39 Mo25	cytoplasm [GO:0005737]; extracellular exosome [GO:0070062]; protein complex [GO:0043234]
	Q11011	-0.488991	0.0173461	Other	PSA_MOUSE	reviewed	Puromycin-sensitive aminopeptidase (PSA) (EC 3.4.11.14) (Cytosol alanyl aminopeptidase) (AAP-S)	Npepps Psa	cytoplasm [GO:0005737]; cytosol [GO:0005829]; extracellular exosome [GO:0070062]; nucleus [GO:0005634]; plasma membrane [GO:0005886]
	B2RSR7	-0.488607	0.065883	Other	B2RSR7_MOUSE	unreviewed	Glycerol-3-phosphate dehydrogenase [NAD(+)] (EC 1.1.1.8)	Gpd1l mCG_118014	extracellular exosome [GO:0070062]; glycerol-3-phosphate dehydrogenase complex [GO:0009331]; plasma membrane [GO:0005886]
	Q9Z140	-0.48766	0.0424927	Other	CPNE6_MOUSE	reviewed	Copine-6 (Copine VI) (Neuronal-copine) (N-copine)	Cpne6	axon [GO:0030424]; clathrin-coated endocytic vesicle [GO:0045334]; cytoplasm [GO:0005737]; dendrite [GO:0030425]; endosome [GO:0005768]; extracellular exosome [GO:0070062]; membrane [GO:0016020]; perikaryon [GO:0043204]; plasma membrane [GO:0005886]
	F8VPU2	-0.487171	0.0210726	Other	FARP1_MOUSE	reviewed	FERM, RhoGEF and pleckstrin domain-containing protein 1	Farp1	cell junction [GO:0030054]; cytoplasm [GO:0005737]; cytoskeleton [GO:0005856]; cytosol [GO:0005829]; dendrite [GO:0030425]; dendritic spine [GO:0043197]; extrinsic component of cytoplasmic side of plasma membrane [GO:0031234]; filopodium [GO:0030175]
	Q8BH44	-0.486799	0.0403923	Other	COR2B_MOUSE	reviewed	Coronin-2B	Coro2b	actin cytoskeleton [GO:0015629]; cytoplasm [GO:0005737]; membrane [GO:0016020]
	Q3UKX8	-0.485224	0.00118666	Other	Q3UKX8_MOUSE	unreviewed	Putative uncharacterized protein	Ap1g1	clathrin adaptor complex [GO:0030131]; Golgi apparatus [GO:0005794]
	Q3ULZ3	-0.48368	0.0357692	Other	Q3ULZ3_MOUSE	unreviewed	Phosphoserine aminotransferase (EC 2.6.1.52)	Psat1
	Q3U344	-0.48297	0.0100711	Other	Q3U344_MOUSE	unreviewed	ADP-ribosylation factor 3	Arf3 mCG_18411	extracellular exosome [GO:0070062]; Golgi apparatus [GO:0005794]
	Q8CC13	-0.482764	0.00106155	Other	Q8CC13_MOUSE	unreviewed	AP complex subunit beta	Ap1b1	clathrin adaptor complex [GO:0030131]
	Q5SSL4	-0.482177	0.0412337	Other	ABR_MOUSE	reviewed	Active breakpoint cluster region-related protein	Abr	cytosol [GO:0005829]; membrane [GO:0016020]; plasma membrane [GO:0005886]
	Q8BW41	-0.481776	0.0187191	Other	PMGT2_MOUSE	reviewed	Protein O-linked-mannose beta-1,4-N-acetylglucosaminyltransferase 2 (POMGnT2) (EC 2.4.1.-) (Extracellular O-linked N-acetylglucosamine transferase-like) (Glycosyltransferase-like domain-containing protein 2)	Pomgnt2 Ago61 Eogtl Gtdc2	endoplasmic reticulum [GO:0005783]; endoplasmic reticulum membrane [GO:0005789]; integral component of membrane [GO:0016021]
	Q3TFF0	-0.47716	0.0128428	Other	Q3TFF0_MOUSE	unreviewed	Putative uncharacterized protein	Dnaja2
	Q3TJG6	-0.471175	0.0215703	Other	Q3TJG6_MOUSE	unreviewed	Putative uncharacterized protein	Ptges3
	P61458	-0.470242	0.0778944	Other	PHS_MOUSE	reviewed	Pterin-4-alpha-carbinolamine dehydratase (PHS) (EC 4.2.1.96) (4-alpha-hydroxy-tetrahydropterin dehydratase) (Dimerization cofactor of hepatocyte nuclear factor 1-alpha) (DCoH) (Dimerization cofactor of HNF1) (Phenylalanine hydroxylase-stimulating protein) (Pterin carbinolamine dehydratase) (PCD)	Pcbd1 Dcoh Pcbd	cytoplasm [GO:0005737]; extracellular exosome [GO:0070062]; nucleoplasm [GO:0005654]; nucleus [GO:0005634]
	P48318	-0.470187	0.146058	Mitochondria	DCE1_MOUSE	reviewed	Glutamate decarboxylase 1 (EC 4.1.1.15) (67 kDa glutamic acid decarboxylase) (GAD-67) (Glutamate decarboxylase 67 kDa isoform)	Gad1 Gad67	axon [GO:0030424]; axon terminus [GO:0043679]; cell cortex [GO:0005938]; cytoplasm [GO:0005737]; inhibitory synapse [GO:0060077]; intracellular [GO:0005622]; mitochondrion [GO:0005739]; neuron projection terminus [GO:0044306]; presynaptic active zone [GO:0048786]; synapse [GO:0045202]
	P54728	-0.469663	0.0510562	Other	RD23B_MOUSE	reviewed	UV excision repair protein RAD23 homolog B (HR23B) (mHR23B) (XP-C repair-complementing complex 58 kDa protein) (p58)	Rad23b Mhr23b	cytoplasm [GO:0005737]; nucleoplasm [GO:0005654]; proteasome complex [GO:0000502]; XPC complex [GO:0071942]
	G3UX26	-0.469029	0.00169518	Mitochondria	G3UX26_MOUSE	unreviewed	Voltage-dependent anion-selective channel protein 2 (Fragment)	Vdac2	integral component of membrane [GO:0016021]; mitochondrial outer membrane [GO:0005741]
	O54774	-0.468328	0.00979878	Other	AP3D1_MOUSE	reviewed	AP-3 complex subunit delta-1 (AP-3 complex subunit delta) (Adaptor-related protein complex 3 subunit delta-1) (Delta-adaptin) (mBLVR1)	Ap3d1 Ap3d	AP-3 adaptor complex [GO:0030123]; axon [GO:0030424]; axon cytoplasm [GO:1904115]; endosome membrane [GO:0010008]; Golgi membrane [GO:0000139]; lysosomal membrane [GO:0005765]; membrane [GO:0016020]; nucleoplasm [GO:0005654]; terminal bouton [GO:0043195]; trans-Golgi network [GO:0005802]
	P70336-2	-0.467771	0.0566436	Other	ROCK2_MOUSE	reviewed	Rho-associated protein kinase 2 (EC 2.7.11.1) (Rho-associated, coiled-coil-containing protein kinase 2) (Rho-associated, coiled-coil-containing protein kinase II) (ROCK-II) (p164 ROCK-2)	Rock2	centrosome [GO:0005813]; cytoplasmic ribonucleoprotein granule [GO:0036464]; nucleus [GO:0005634]; plasma membrane [GO:0005886]; spindle pole centrosome [GO:0031616]
	P58281-2	-0.467493	0.00479206	Mitochondria	OPA1_MOUSE	reviewed	Dynamin-like 120 kDa protein, mitochondrial (EC 3.6.5.5) (Large GTP-binding protein) (LargeG) (Optic atrophy protein 1 homolog) [Cleaved into: Dynamin-like 120 kDa protein, form S1]	Opa1	cytoplasm [GO:0005737]; dendrite [GO:0030425]; integral component of membrane [GO:0016021]; membrane [GO:0016020]; mitochondrial crista [GO:0030061]; mitochondrial inner membrane [GO:0005743]; mitochondrial intermembrane space [GO:0005758]; mitochondrial outer membrane [GO:0005741]; mitochondrion [GO:0005739]; nucleoplasm [GO:0005654]
	Q6PDS3-3	-0.465185	0.0661506	Mitochondria	SARM1_MOUSE	reviewed	Sterile alpha and TIR motif-containing protein 1 (Tir-1 homolog) (MyD88-5)	Sarm1 Kiaa0524	axon [GO:0030424]; cell junction [GO:0030054]; cytoplasm [GO:0005737]; dendrite [GO:0030425]; extrinsic component of mitochondrial outer membrane [GO:0031315]; microtubule [GO:0005874]; microtubule cytoskeleton [GO:0015630]; mitochondrion [GO:0005739]; synapse [GO:0045202]
	P47857-3	-0.461432	0.0110948	Other	PFKAM_MOUSE	reviewed	ATP-dependent 6-phosphofructokinase, muscle type (ATP-PFK) (PFK-M) (EC 2.7.1.11) (6-phosphofructokinase type A) (Phosphofructo-1-kinase isozyme A) (PFK-A) (Phosphohexokinase)	Pfkm Pfk-m Pfka	6-phosphofructokinase complex [GO:0005945]; apical plasma membrane [GO:0016324]; cytosol [GO:0005829]; extracellular exosome [GO:0070062]; sperm principal piece [GO:0097228]
	Q69ZW4	-0.460083	0.00883282	Other	Q69ZW4_MOUSE	unreviewed	MKIAA0899 protein (Fragment)	Ap2a2 mKIAA0899	clathrin adaptor complex [GO:0030131]
	O88712	-0.459828	0.00483446	Other	CTBP1_MOUSE	reviewed	C-terminal-binding protein 1 (CtBP1) (EC 1.1.1.-)	Ctbp1	cytoplasm [GO:0005737]; nucleoplasm [GO:0005654]; nucleus [GO:0005634]; transcriptional repressor complex [GO:0017053]; transcription factor complex [GO:0005667]
	Q7TNL5	-0.456487	0.041427	Other	Q7TNL5_MOUSE	unreviewed	Protein phosphatase 2, regulatory subunit B (B56), delta isoform, isoform CRA_a (Protein phosphatase 2A B56 delta subunit)	Ppp2r5d mCG_2696	protein phosphatase type 2A complex [GO:0000159]
	P39688	-0.456405	0.191684	Mitochondria	FYN_MOUSE	reviewed	Tyrosine-protein kinase Fyn (EC 2.7.10.2) (Proto-oncogene c-Fyn) (p59-Fyn)	Fyn	actin filament [GO:0005884]; cell periphery [GO:0071944]; cytosol [GO:0005829]; endosome [GO:0005768]; extrinsic component of cytoplasmic side of plasma membrane [GO:0031234]; membrane raft [GO:0045121]; mitochondrion [GO:0005739]; nucleus [GO:0005634]; plasma membrane [GO:0005886]; postsynaptic density [GO:0014069]
	A0A087WQS2	-0.452115	0.0277772	Other	A0A087WQS2_MOUSE	unreviewed	Basic leucine zipper and W2 domain-containing protein 1	Bzw1
	Q99JY8	-0.449465	0.132303	Other	PLPP3_MOUSE	reviewed	Phospholipid phosphatase 3 (EC 3.1.3.4) (Lipid phosphate phosphohydrolase 3) (PAP2-beta) (Phosphatidate phosphohydrolase type 2b) (Phosphatidic acid phosphatase 2b) (PAP-2b) (PAP2b)	Plpp3 Lpp3 Ppap2b	endoplasmic reticulum membrane [GO:0005789]; extracellular exosome [GO:0070062]; Golgi apparatus [GO:0005794]; integral component of plasma membrane [GO:0005887]; plasma membrane [GO:0005886]
	B1AR74	-0.44943	0.0236358	Other	B1AR74_MOUSE	unreviewed	Breast carcinoma-amplified sequence 3 homolog	Bcas3	cell leading edge [GO:0031252]; cell periphery [GO:0071944]; cytoplasmic microtubule [GO:0005881]; intermediate filament cytoskeleton [GO:0045111]
	Q9QYB1	-0.448425	0.0986629	Mitochondria	CLIC4_MOUSE	reviewed	Chloride intracellular channel protein 4 (mc3s5/mtCLIC)	Clic4	apical part of cell [GO:0045177]; cell-cell junction [GO:0005911]; cell surface [GO:0009986]; centrosome [GO:0005813]; chloride channel complex [GO:0034707]; cytoplasm [GO:0005737]; cytoplasmic vesicle membrane [GO:0030659]; cytosol [GO:0005829]; extracellular exosome [GO:0070062]; intracellular [GO:0005622]; microvillus [GO:0005902]; midbody [GO:0030496]; mitochondrion [GO:0005739]; nuclear matr…
	Q9JHU4	-0.445496	0.00192645	Other	DYHC1_MOUSE	reviewed	Cytoplasmic dynein 1 heavy chain 1 (Cytoplasmic dynein heavy chain 1) (Dynein heavy chain, cytosolic)	Dync1h1 Dhc1 Dnch1 Dnchc1 Dyhc	centrosome [GO:0005813]; cytoplasm [GO:0005737]; cytoplasmic dynein complex [GO:0005868]; extracellular exosome [GO:0070062]; extracellular matrix [GO:0031012]; filopodium [GO:0030175]; membrane [GO:0016020]; microtubule [GO:0005874]
	Q8BMF4	-0.445441	0.00223538	Mitochondria	ODP2_MOUSE	reviewed	Dihydrolipoyllysine-residue acetyltransferase component of pyruvate dehydrogenase complex, mitochondrial (EC 2.3.1.12) (Dihydrolipoamide acetyltransferase component of pyruvate dehydrogenase complex) (Pyruvate dehydrogenase complex component E2) (PDC-E2) (PDCE2)	Dlat	mitochondrial pyruvate dehydrogenase complex [GO:0005967]; mitochondrion [GO:0005739]; myelin sheath [GO:0043209]; pyruvate dehydrogenase complex [GO:0045254]
	Q9D0E1	-0.4389	0.356109	Other	HNRPM_MOUSE	reviewed	Heterogeneous nuclear ribonucleoprotein M (hnRNP M)	Hnrnpm Hnrpm	catalytic step 2 spliceosome [GO:0071013]; extracellular exosome [GO:0070062]; extracellular matrix [GO:0031012]; membrane [GO:0016020]; nuclear matrix [GO:0016363]; nucleoplasm [GO:0005654]; paraspeckles [GO:0042382]; spliceosomal complex [GO:0005681]
	C7G3P1	-0.43833	0.0283893	Other	C7G3P1_MOUSE	unreviewed	MKIAA0654 protein (Fragment)	Ppfia3 mKIAA0654	presynaptic active zone [GO:0048786]
	P40240	-0.434192	0.0852623	Other	CD9_MOUSE	reviewed	CD9 antigen (CD antigen CD9)	Cd9	apical plasma membrane [GO:0016324]; external side of plasma membrane [GO:0009897]; extracellular exosome [GO:0070062]; extracellular space [GO:0005615]; extracellular vesicle [GO:1903561]; focal adhesion [GO:0005925]; integral component of plasma membrane [GO:0005887]; membrane [GO:0016020]; plasma membrane [GO:0005886]
	Q9ESW4	-0.431828	0.00254767	Mitochondria	AGK_MOUSE	reviewed	Acylglycerol kinase, mitochondrial (EC 2.7.1.107) (EC 2.7.1.94) (Multiple substrate lipid kinase) (MuLK) (Multi-substrate lipid kinase)	Agk Mulk	intracellular membrane-bounded organelle [GO:0043231]; membrane [GO:0016020]; mitochondrial membrane [GO:0031966]; mitochondrion [GO:0005739]
	Q811D0-3	-0.431423	0.0362314	Other	DLG1_MOUSE	reviewed	Disks large homolog 1 (Embryo-dlg/synapse-associated protein 97) (E-dlg/SAP97) (Synapse-associated protein 97) (SAP-97) (SAP97)	Dlg1 Dlgh1	basal lamina [GO:0005605]; basolateral plasma membrane [GO:0016323]; bicellular tight junction [GO:0005923]; cell-cell adherens junction [GO:0005913]; cell-cell junction [GO:0005911]; cell junction [GO:0030054]; cell projection membrane [GO:0031253]; cytoplasm [GO:0005737]; cytoplasmic side of plasma membrane [GO:0009898]; cytosol [GO:0005829]; endoplasmic reticulum [GO:0005783]; endoplasmic reti…
	B9EJ86	-0.430133	0.15613	Other	OSBL8_MOUSE	reviewed	Oxysterol-binding protein-related protein 8 (ORP-8) (OSBP-related protein 8)	Osbpl8 Kiaa1451 Orp8	endoplasmic reticulum membrane [GO:0005789]; integral component of membrane [GO:0016021]; membrane [GO:0016020]; nuclear membrane [GO:0031965]
	Q3TJB4	-0.427214	0.000315552	Other	Q3TJB4_MOUSE	unreviewed	Putative uncharacterized protein	Sh3gl1	cytoplasm [GO:0005737]
	O89051	-0.426471	0.0215707	Other	ITM2B_MOUSE	reviewed	Integral membrane protein 2B (Immature BRI2) (imBRI2) (Protein E25B) (Transmembrane protein BRI) (Bri) [Cleaved into: BRI2, membrane form (Mature BRI2) (mBRI2); BRI2 intracellular domain (BRI2 ICD); BRI2C, soluble form; Bri23 peptide (Bri2-23) (ABri23) (C-terminal peptide) (P23 peptide)]	Itm2b	endosome membrane [GO:0010008]; extracellular exosome [GO:0070062]; extracellular space [GO:0005615]; Golgi apparatus [GO:0005794]; Golgi-associated vesicle membrane [GO:0030660]; Golgi membrane [GO:0000139]; integral component of organelle membrane [GO:0031301]; intracellular membrane-bounded organelle [GO:0043231]; membrane [GO:0016020]; plasma membrane [GO:0005886]
	P97807-2	-0.426034	0.056144	Mitochondria	FUMH_MOUSE	reviewed	Fumarate hydratase, mitochondrial (Fumarase) (EC 4.2.1.2) (EF-3)	Fh Fh1	cytosol [GO:0005829]; extracellular exosome [GO:0070062]; mitochondrion [GO:0005739]; tricarboxylic acid cycle enzyme complex [GO:0045239]
	G3UYW1	-0.424	0.0306492	Other	G3UYW1_MOUSE	unreviewed	WD repeat and FYVE domain-containing protein 3	Wdfy3
	P56399	-0.421962	0.0166076	Other	UBP5_MOUSE	reviewed	Ubiquitin carboxyl-terminal hydrolase 5 (EC 3.4.19.12) (Deubiquitinating enzyme 5) (Isopeptidase T) (Ubiquitin thioesterase 5) (Ubiquitin-specific-processing protease 5)	Usp5 Isot
	P57746	-0.42039	0.0178626	Other	VATD_MOUSE	reviewed	V-type proton ATPase subunit D (V-ATPase subunit D) (V-ATPase 28 kDa accessory protein) (Vacuolar proton pump subunit D)	Atp6v1d Atp6m Vatd	centrosome [GO:0005813]; cilium [GO:0005929]; extracellular exosome [GO:0070062]; lysosomal membrane [GO:0005765]; membrane [GO:0016020]; proton-transporting V-type ATPase complex [GO:0033176]
	Q9CPV4	-0.419149	0.0784913	Mitochondria	GLOD4_MOUSE	reviewed	Glyoxalase domain-containing protein 4	Glod4	cell-cell adherens junction [GO:0005913]; extracellular exosome [GO:0070062]; mitochondrion [GO:0005739]
	Q61553	-0.41889	0.052551	Other	FSCN1_MOUSE	reviewed	Fascin (Singed-like protein)	Fscn1 Fan1 Snl	actin cytoskeleton [GO:0015629]; cell-cell adherens junction [GO:0005913]; cell-cell junction [GO:0005911]; cell projection membrane [GO:0031253]; cytoplasm [GO:0005737]; cytoskeleton [GO:0005856]; cytosol [GO:0005829]; extracellular exosome [GO:0070062]; filamentous actin [GO:0031941]; filopodium [GO:0030175]; growth cone [GO:0030426]; invadopodium [GO:0071437]; lamellipodium [GO:0030027]; micro…
	B0QZN5	-0.418059	0.208215	Other	B0QZN5_MOUSE	unreviewed	Vesicle-associated membrane protein 2	Vamp2	integral component of membrane [GO:0016021]
	G3UXW9	-0.41741	0.0147466	Other	G3UXW9_MOUSE	unreviewed	COP9 signalosome complex subunit 1 (MCG2137, isoform CRA_b)	Gps1 mCG_2137	COP9 signalosome [GO:0008180]
	Q9QZF2	-0.417026	0.246414	Other	GPC1_MOUSE	reviewed	Glypican-1 [Cleaved into: Secreted glypican-1]	Gpc1	anchored component of membrane [GO:0031225]; endosome [GO:0005768]; extracellular exosome [GO:0070062]; extracellular space [GO:0005615]; Golgi lumen [GO:0005796]; membrane raft [GO:0045121]; plasma membrane [GO:0005886]; proteinaceous extracellular matrix [GO:0005578]
	Q80TL4	-0.416253	0.00698552	Other	PHF24_MOUSE	reviewed	PHD finger protein 24	Phf24 Kiaa1045 N28178
	Q9R0X4	-0.413787	0.0399974	Mitochondria	ACOT9_MOUSE	reviewed	Acyl-coenzyme A thioesterase 9, mitochondrial (Acyl-CoA thioesterase 9) (EC 3.1.2.-) (Acyl coenzyme A thioester hydrolase 2) (MTE-2) (Acyl-CoA thioester hydrolase 9) (Mitochondrial 48 kDa acyl-CoA thioester hydrolase 1) (Mt-ACT48.1) (Protein U8) (p48)	Acot9 Acate2	mitochondrion [GO:0005739]
	A0A0R4J093	-0.413286	0.00968679	Other	A0A0R4J093_MOUSE	unreviewed	UMP-CMP kinase (EC 2.7.4.14) (Deoxycytidylate kinase) (CK) (dCMP kinase) (Nucleoside-diphosphate kinase) (EC 2.7.4.6) (Uridine monophosphate/cytidine monophosphate kinase) (UMP/CMP kinase) (UMP/CMPK)	Cmpk1 CMPK CMPK1 mCG_16168	cytoplasm [GO:0005737]; extracellular exosome [GO:0070062]; nucleus [GO:0005634]
	P58389	-0.41102	0.0112451	Other	PTPA_MOUSE	reviewed	Serine/threonine-protein phosphatase 2A activator (EC 5.2.1.8) (PP2A, subunit B', PR53 isoform) (Phosphotyrosyl phosphatase activator) (PTPA) (Serine/threonine-protein phosphatase 2A regulatory subunit 4) (Serine/threonine-protein phosphatase 2A regulatory subunit B')	Ppp2r4 Ptpa	calcium channel complex [GO:0034704]; cytoplasm [GO:0005737]; extracellular exosome [GO:0070062]; nucleoplasm [GO:0005654]; nucleus [GO:0005634]; protein phosphatase type 2A complex [GO:0000159]
	O70311	-0.404756	0.0327635	Other	NMT2_MOUSE	reviewed	Glycylpeptide N-tetradecanoyltransferase 2 (EC 2.3.1.97) (Myristoyl-CoA:protein N-myristoyltransferase 2) (NMT 2) (Peptide N-myristoyltransferase 2) (Type II N-myristoyltransferase)	Nmt2	cytoplasm [GO:0005737]; extrinsic component of membrane [GO:0019898]; Golgi apparatus [GO:0005794]; plasma membrane [GO:0005886]
	P12382	-0.403638	0.0063674	Other	PFKAL_MOUSE	reviewed	ATP-dependent 6-phosphofructokinase, liver type (ATP-PFK) (PFK-L) (EC 2.7.1.11) (6-phosphofructokinase type B) (Phosphofructo-1-kinase isozyme B) (PFK-B) (Phosphohexokinase)	Pfkl Pfk-l Pfkb	6-phosphofructokinase complex [GO:0005945]; cytosol [GO:0005829]; extracellular exosome [GO:0070062]; membrane [GO:0016020]
	Q50HX4	-0.402856	0.0429931	Other	Q50HX4_MOUSE	unreviewed	RAB14 protein (RAB14, member RAS oncogene family, isoform CRA_b) (Rab14)	Rab14 rab14 mCG_21262	cytosol [GO:0005829]; extracellular exosome [GO:0070062]; lysosomal membrane [GO:0005765]; phagocytic vesicle [GO:0045335]; recycling endosome [GO:0055037]; trans-Golgi network [GO:0005802]
	Q8R071	-0.400437	0.00655895	Other	IP3KA_MOUSE	reviewed	Inositol-trisphosphate 3-kinase A (EC 2.7.1.127) (Inositol 1,4,5-trisphosphate 3-kinase A) (IP3 3-kinase A) (IP3K A) (InsP 3-kinase A)	Itpka	dendritic spine [GO:0043197]
	Q8BLE7	-0.399797	0.0158297	Other	VGLU2_MOUSE	reviewed	Vesicular glutamate transporter 2 (VGluT2) (Differentiation-associated BNPI) (Differentiation-associated Na(+)-dependent inorganic phosphate cotransporter) (Solute carrier family 17 member 6)	Slc17a6 Dnpi Vglut2	cell junction [GO:0030054]; integral component of membrane [GO:0016021]; neuron projection [GO:0043005]; synaptic vesicle [GO:0008021]; synaptic vesicle membrane [GO:0030672]
	Q3UIF3	-0.397226	0.0252474	Other	Q3UIF3_MOUSE	unreviewed	Putative uncharacterized protein	Hsp90aa1 Hspca	cytoplasm [GO:0005737]; nucleus [GO:0005634]
	A2AE89	-0.39607	0.582913	Other	A2AE89_MOUSE	unreviewed	Glutathione S-transferase Mu 1	Gstm1	myelin sheath [GO:0043209]
	B2RPY3	-0.395061	0.218762	Other	B2RPY3_MOUSE	unreviewed	F-box and leucine-rich repeat protein 16 (MCG17674)	Fbxl16 mCG_17674	cytoplasm [GO:0005737]
	A2ARP8	-0.395028	0.0155009	Other	A2ARP8_MOUSE	unreviewed	Microtubule-associated protein 1A	Map1a Mtap1a	microtubule [GO:0005874]
	D3YZU1	-0.394522	0.0207379	Other	SHAN1_MOUSE	reviewed	SH3 and multiple ankyrin repeat domains protein 1 (Shank1)	Shank1	cell junction [GO:0030054]; cytoplasm [GO:0005737]; dendrite [GO:0030425]; dendritic spine [GO:0043197]; excitatory synapse [GO:0060076]; membrane [GO:0016020]; neuron projection [GO:0043005]; NMDA selective glutamate receptor complex [GO:0017146]; plasma membrane [GO:0005886]; postsynaptic density [GO:0014069]; postsynaptic membrane [GO:0045211]
	P70206	-0.393908	0.0165946	Other	PLXA1_MOUSE	reviewed	Plexin-A1 (Plex 1) (Plexin-1)	Plxna1 Kiaa4053	cytoplasm [GO:0005737]; extracellular exosome [GO:0070062]; integral component of plasma membrane [GO:0005887]; membrane [GO:0016020]; nucleus [GO:0005634]; plasma membrane [GO:0005886]; semaphorin receptor complex [GO:0002116]
	B2RXY7	-0.390367	0.0151395	Other	B2RXY7_MOUSE	unreviewed	Carbonyl reductase 1 (Carbonyl reductase 1, isoform CRA_a)	Cbr1 mCG_22184
	P62334	-0.390096	0.0717725	Other	PRS10_MOUSE	reviewed	26S protease regulatory subunit 10B (26S proteasome AAA-ATPase subunit RPT4) (Proteasome 26S subunit ATPase 6) (Proteasome subunit p42)	Psmc6 Sug2	cytosolic proteasome complex [GO:0031597]; extracellular exosome [GO:0070062]; inclusion body [GO:0016234]; membrane [GO:0016020]; nuclear proteasome complex [GO:0031595]; nucleus [GO:0005634]; proteasome accessory complex [GO:0022624]; proteasome complex [GO:0000502]; proteasome regulatory particle, base subcomplex [GO:0008540]
	Q99PL6	-0.387274	0.0863751	Other	UBXN6_MOUSE	reviewed	UBX domain-containing protein 6 (UBX domain-containing protein 1)	Ubxn6 Ubxd1 Ubxdc2	cytoplasm [GO:0005737]; extracellular exosome [GO:0070062]; microtubule organizing center [GO:0005815]; nucleus [GO:0005634]
	Q3THG2	-0.386138	0.062982	Other	Q3THG2_MOUSE	unreviewed	Putative uncharacterized protein	Psmd11
	Q4VAE6	-0.385173	0.119376	Other	Q4VAE6_MOUSE	unreviewed	Ras family member A (Ras homolog gene family, member A) (Ras homolog gene family, member A, isoform CRA_a)	Rhoa mCG_13026	axon [GO:0030424]; cytosol [GO:0005829]; lamellipodium [GO:0030027]; mitochondrion [GO:0005739]; nucleus [GO:0005634]; ruffle membrane [GO:0032587]
	Q8K298	-0.383084	0.10348	Other	ANLN_MOUSE	reviewed	Anillin	Anln	actin cytoskeleton [GO:0015629]; actomyosin contractile ring [GO:0005826]; cell-cell adherens junction [GO:0005913]; intracellular membrane-bounded organelle [GO:0043231]; nucleoplasm [GO:0005654]
	G3UZA7	-0.381719	0.0400115	Other	G3UZA7_MOUSE	unreviewed	Small ubiquitin-related modifier (SUMO)	Sumo3	extracellular exosome [GO:0070062]; nucleus [GO:0005634]
	D3YYS6	-0.375186	0.190367	Other	D3YYS6_MOUSE	unreviewed	Monoglyceride lipase	Mgll
	P35279	-0.370993	0.0282934	Other	RAB6A_MOUSE	reviewed	Ras-related protein Rab-6A (Rab-6)	Rab6a Rab6 MNCb-1660	cytoplasmic vesicle [GO:0031410]; cytosol [GO:0005829]; endosome to plasma membrane transport vesicle [GO:0070381]; extracellular exosome [GO:0070062]; Golgi apparatus [GO:0005794]; Golgi membrane [GO:0000139]; membrane [GO:0016020]; trans-Golgi network [GO:0005802]
	O35927	-0.368746	0.0164413	Other	CTND2_MOUSE	reviewed	Catenin delta-2 (Neural plakophilin-related ARM-repeat protein) (NPRAP) (Neurojungin)	Ctnnd2 Catnd2 Nprap	adherens junction [GO:0005912]; dendrite [GO:0030425]; nucleus [GO:0005634]; perikaryon [GO:0043204]; postsynaptic density [GO:0014069]
	D3YXH0	-0.367871	0.164169	Other	D3YXH0_MOUSE	unreviewed	Immunoglobulin superfamily member 5	Igsf5	integral component of membrane [GO:0016021]
	P10852-2	-0.366757	0.23949	Other	4F2_MOUSE	reviewed	4F2 cell-surface antigen heavy chain (4F2hc) (Solute carrier family 3 member 2) (CD antigen CD98)	Slc3a2 Mdu1	apical plasma membrane [GO:0016324]; cell-cell adherens junction [GO:0005913]; cell surface [GO:0009986]; cytoplasm [GO:0005737]; extracellular exosome [GO:0070062]; integral component of membrane [GO:0016021]; melanosome [GO:0042470]; membrane [GO:0016020]; nucleus [GO:0005634]; plasma membrane [GO:0005886]
	Q3U621	-0.365351	0.156832	Other	Q3U621_MOUSE	unreviewed	Putative uncharacterized protein	Rab10	intracellular [GO:0005622]
	Q9QXS1	-0.362661	0.0434886	Other	PLEC_MOUSE	reviewed	Plectin (PCN) (PLTN) (Plectin-1) (Plectin-6)	Plec Plec1	brush border [GO:0005903]; cell-cell adherens junction [GO:0005913]; contractile fiber [GO:0043292]; cytoplasm [GO:0005737]; extracellular exosome [GO:0070062]; extracellular matrix [GO:0031012]; focal adhesion [GO:0005925]; hemidesmosome [GO:0030056]; intermediate filament cytoskeleton [GO:0045111]; sarcolemma [GO:0042383]
	E9PV58	-0.361347	0.241674	Other	E9PV58_MOUSE	unreviewed	Transportin-2	Tnpo2	intracellular [GO:0005622]
	Q8BKZ9	-0.360903	0.0489264	Mitochondria	ODPX_MOUSE	reviewed	Pyruvate dehydrogenase protein X component, mitochondrial (Dihydrolipoamide dehydrogenase-binding protein of pyruvate dehydrogenase complex) (Lipoyl-containing pyruvate dehydrogenase complex component X)	Pdhx	mitochondrial matrix [GO:0005759]; mitochondrion [GO:0005739]; pyruvate dehydrogenase complex [GO:0045254]
	B1AWT3	-0.355648	0.184748	Other	B1AWT3_MOUSE	unreviewed	Ras-related GTP-binding protein D	Rragd
	Q9QWL7	-0.355215	0.0794799	Other	K1C17_MOUSE	reviewed	Keratin, type I cytoskeletal 17 (Cytokeratin-17) (CK-17) (Keratin-17) (K17)	Krt17 Krt1-17	cell periphery [GO:0071944]; cytoplasm [GO:0005737]; extracellular exosome [GO:0070062]; intermediate filament [GO:0005882]
	Q9JM52-3	-0.350182	0.343017	Other	MINK1_MOUSE	reviewed	Misshapen-like kinase 1 (EC 2.7.11.1) (GCK family kinase MiNK) (MAPK/ERK kinase kinase kinase 6) (MEK kinase kinase 6) (MEKKK 6) (Misshapen/NIK-related kinase) (Mitogen-activated protein kinase kinase kinase kinase 6)	Mink1 Map4k6 Mink	axon [GO:0030424]; cell junction [GO:0030054]; cytoplasm [GO:0005737]; dendrite [GO:0030425]; extracellular exosome [GO:0070062]; Golgi apparatus [GO:0005794]; postsynaptic density [GO:0014069]; postsynaptic membrane [GO:0045211]
	Q3UH69	-0.349814	0.0210321	Other	Q3UH69_MOUSE	unreviewed	Putative uncharacterized protein (Fragment)	Nptxr	integral component of membrane [GO:0016021]
	Q3UDZ1	-0.349148	0.170562	Other	Q3UDZ1_MOUSE	unreviewed	Ras homolog gene family, member G	Rhog mCG_23419	extracellular exosome [GO:0070062]; focal adhesion [GO:0005925]; intracellular [GO:0005622]
	Q8BIJ6	-0.348571	0.239669	Mitochondria	SYIM_MOUSE	reviewed	Isoleucine--tRNA ligase, mitochondrial (EC 6.1.1.5) (Isoleucyl-tRNA synthetase) (IleRS)	Iars2	cytoplasm [GO:0005737]; cytosol [GO:0005829]; mitochondrial matrix [GO:0005759]; mitochondrion [GO:0005739]
	B1GX81	-0.34511	0.114347	Other	B1GX81_MOUSE	unreviewed	PAK3cb protein	Pak3
	E9PWG2	-0.343308	0.199636	Other	E9PWG2_MOUSE	unreviewed	Protein Trappc8	Trappc8	cytoplasmic vesicle [GO:0031410]; pre-autophagosomal structure [GO:0000407]; TRAPPIII protein complex [GO:1990072]
	Q99KR7	-0.343065	0.0705749	Mitochondria	PPIF_MOUSE	reviewed	Peptidyl-prolyl cis-trans isomerase F, mitochondrial (PPIase F) (EC 5.2.1.8) (Cyclophilin D) (CyP-D) (CypD) (Cyclophilin F) (Rotamase F)	Ppif	mitochondrial inner membrane [GO:0005743]; mitochondrial matrix [GO:0005759]; mitochondrial permeability transition pore complex [GO:0005757]; mitochondrion [GO:0005739]
	C9K0Y3	-0.342904	0.0388688	Other	C9K0Y3_MOUSE	unreviewed	AMPA-selective glutamate receptor 1 flip type	Gria1 glur-1	cell junction [GO:0030054]; integral component of membrane [GO:0016021]; postsynaptic membrane [GO:0045211]
	Q3V2E0	-0.34233	0.43323	Other	Q3V2E0_MOUSE	unreviewed	Putative uncharacterized protein	Try5	extracellular exosome [GO:0070062]; extracellular space [GO:0005615]
	P58404	-0.341736	0.145986	Other	STRN4_MOUSE	reviewed	Striatin-4 (Zinedin)	Strn4 Zin	cytoplasm [GO:0005737]; dendritic spine [GO:0043197]; membrane [GO:0016020]; protein complex [GO:0043234]; protein phosphatase type 2A complex [GO:0000159]
	P61922	-0.339448	0.0467762	Mitochondria	GABT_MOUSE	reviewed	4-aminobutyrate aminotransferase, mitochondrial (EC 2.6.1.19) ((S)-3-amino-2-methylpropionate transaminase) (EC 2.6.1.22) (GABA aminotransferase) (GABA-AT) (Gamma-amino-N-butyrate transaminase) (GABA transaminase) (GABA-T) (L-AIBAT)	Abat Gabat	4-aminobutyrate transaminase complex [GO:0032144]; extracellular exosome [GO:0070062]; mitochondrial matrix [GO:0005759]; mitochondrion [GO:0005739]; neuron projection [GO:0043005]
	O09061	-0.338684	0.192387	Other	PSB1_MOUSE	reviewed	Proteasome subunit beta type-1 (EC 3.4.25.1) (Macropain subunit C5) (Multicatalytic endopeptidase complex subunit C5) (Proteasome component C5) (Proteasome gamma chain)	Psmb1	cytosol [GO:0005829]; extracellular exosome [GO:0070062]; nucleus [GO:0005634]; proteasome complex [GO:0000502]; proteasome core complex [GO:0005839]
	Q8R5L1	-0.337175	0.245598	Mitochondria	Q8R5L1_MOUSE	unreviewed	Complement component 1 Q subcomponent-binding protein, mitochondrial (Complement component 1, q subcomponent binding protein) (Complement component 1, q subcomponent binding protein, isoform CRA_b) (p32-RACK)	C1qbp mCG_21176	cell surface [GO:0009986]; cytosol [GO:0005829]; extracellular space [GO:0005615]; membrane [GO:0016020]; mitochondrial matrix [GO:0005759]; nucleus [GO:0005634]
	Q9CXX2	-0.335633	0.410484	Other	Q9CXX2_MOUSE	unreviewed	Putative uncharacterized protein	Vamp1	integral component of membrane [GO:0016021]
	Q99N28	-0.334563	0.168415	Other	CADM3_MOUSE	reviewed	Cell adhesion molecule 3 (Immunoglobulin superfamily member 4B) (IgSF4B) (Nectin-like protein 1) (NECL-1) (Synaptic cell adhesion molecule 3) (TSLC1-like protein 1)	Cadm3 Igsf4b Necl1 Syncam3 Tsll1	cell-cell adherens junction [GO:0005913]; cell-cell junction [GO:0005911]; integral component of plasma membrane [GO:0005887]
	P58252	-0.33408	0.33273	Other	EF2_MOUSE	reviewed	Elongation factor 2 (EF-2)	Eef2	aggresome [GO:0016235]; cell-cell adherens junction [GO:0005913]; cytoplasm [GO:0005737]; cytosol [GO:0005829]; extracellular exosome [GO:0070062]; extracellular matrix [GO:0031012]; intracellular ribonucleoprotein complex [GO:0030529]; membrane [GO:0016020]; membrane raft [GO:0045121]; plasma membrane [GO:0005886]; polysomal ribosome [GO:0042788]; polysome [GO:0005844]
	Q9CYT6	-0.333498	0.00199258	Other	CAP2_MOUSE	reviewed	Adenylyl cyclase-associated protein 2 (CAP 2)	Cap2	cortical actin cytoskeleton [GO:0030864]; plasma membrane [GO:0005886]; postsynaptic density [GO:0014069]
	J3QPG5	-0.331543	0.582061	Other	J3QPG5_MOUSE	unreviewed	Prosaposin	Psap	lysosome [GO:0005764]
	Q3UJW9	-0.328693	0.0739822	Other	Q3UJW9_MOUSE	unreviewed	Putative uncharacterized protein	Akr1a1 Akr1a4
	W6PPR4	-0.328406	0.358794	Other	W6PPR4_MOUSE	unreviewed	480-kDa ankyrinG	Ank3
	P84309-2	-0.32721	0.13922	Other	ADCY5_MOUSE	reviewed	Adenylate cyclase type 5 (EC 4.6.1.1) (ATP pyrophosphate-lyase 5) (Adenylate cyclase type V) (Adenylyl cyclase 5)	Adcy5	cilium [GO:0005929]; integral component of membrane [GO:0016021]; intracellular [GO:0005622]; membrane [GO:0016020]; plasma membrane [GO:0005886]
	Q60930	-0.326848	0.00780008	Mitochondria	VDAC2_MOUSE	reviewed	Voltage-dependent anion-selective channel protein 2 (VDAC-2) (mVDAC2) (Outer mitochondrial membrane protein porin 2) (Voltage-dependent anion-selective channel protein 6) (VDAC-6) (mVDAC6)	Vdac2 Vdac6	extracellular exosome [GO:0070062]; mitochondrial inner membrane [GO:0005743]; mitochondrial nucleoid [GO:0042645]; mitochondrial outer membrane [GO:0005741]; mitochondrion [GO:0005739]; myelin sheath [GO:0043209]; nucleus [GO:0005634]; pore complex [GO:0046930]; synaptic vesicle [GO:0008021]
	Q8WTY4	-0.318711	0.762733	Mitochondria	CPIN1_MOUSE	reviewed	Anamorsin (Cytokine-induced apoptosis inhibitor 1) (Fe-S cluster assembly protein DRE2 homolog)	Ciapin1	cytoplasm [GO:0005737]; mitochondrial intermembrane space [GO:0005758]; nucleolus [GO:0005730]; nucleoplasm [GO:0005654]
	Q54AJ5	-0.31666	0.558613	Other	Q54AJ5_MOUSE	unreviewed	MuSC	Alcam musc	axon [GO:0030424]; external side of plasma membrane [GO:0009897]; extracellular exosome [GO:0070062]; focal adhesion [GO:0005925]; immunological synapse [GO:0001772]; integral component of membrane [GO:0016021]; intrinsic component of plasma membrane [GO:0031226]; neuronal cell body [GO:0043025]; T cell receptor complex [GO:0042101]
	P60487	-0.315882	0.022343	Other	PLPP_MOUSE	reviewed	Pyridoxal phosphate phosphatase (PLP phosphatase) (EC 3.1.3.3) (EC 3.1.3.74) (Chronophin)	Pdxp Cin Plp Plpp	cell-cell junction [GO:0005911]; cytoskeleton [GO:0005856]; cytosol [GO:0005829]; extracellular exosome [GO:0070062]; lamellipodium membrane [GO:0031258]; ruffle membrane [GO:0032587]
	Q5DQJ3	-0.315006	0.0287817	Other	Q5DQJ3_MOUSE	unreviewed	Capping protein (Actin filament) muscle Z-line, alpha 2, isoform CRA_c (F-actin capping protein alpha-2 subunit)	Capza2 mCG_13469	extracellular exosome [GO:0070062]; F-actin capping protein complex [GO:0008290]
	Q9EPN1	-0.312946	0.0805632	Other	NBEA_MOUSE	reviewed	Neurobeachin (Lysosomal-trafficking regulator 2)	Nbea Lyst2	cell junction [GO:0030054]; cytosol [GO:0005829]; endomembrane system [GO:0012505]; plasma membrane [GO:0005886]; postsynaptic membrane [GO:0045211]; trans-Golgi network [GO:0005802]
	P49443	-0.312873	0.166824	Other	PPM1A_MOUSE	reviewed	Protein phosphatase 1A (EC 3.1.3.16) (Protein phosphatase 2C isoform alpha) (PP2C-alpha) (Protein phosphatase IA)	Ppm1a Pppm1a	cytosol [GO:0005829]; membrane [GO:0016020]; nucleus [GO:0005634]
	Q7TMF3	-0.311575	0.0529542	Mitochondria	NDUAC_MOUSE	reviewed	NADH dehydrogenase [ubiquinone] 1 alpha subcomplex subunit 12 (Complex I-B17.2) (CI-B17.2) (CIB17.2) (NADH-ubiquinone oxidoreductase subunit B17.2)	Ndufa12	mitochondrial respiratory chain complex I [GO:0005747]; mitochondrion [GO:0005739]
	Q925N0	-0.306694	0.00353921	Mitochondria	SFXN5_MOUSE	reviewed	Sideroflexin-5	Sfxn5	integral component of membrane [GO:0016021]; mitochondrial inner membrane [GO:0005743]; mitochondrion [GO:0005739]
	Q9D0L7	-0.302925	0.118577	Mitochondria	ARM10_MOUSE	reviewed	Armadillo repeat-containing protein 10	Armc10	endoplasmic reticulum membrane [GO:0005789]; integral component of membrane [GO:0016021]; mitochondrion [GO:0005739]
	E9Q6P5	-0.300226	0.184063	Other	TTC7B_MOUSE	reviewed	Tetratricopeptide repeat protein 7B (TPR repeat protein 7B)	Ttc7b	cytosol [GO:0005829]; plasma membrane [GO:0005886]
	P60335	-0.298426	0.533077	Other	PCBP1_MOUSE	reviewed	Poly(rC)-binding protein 1 (Alpha-CP1) (Heterogeneous nuclear ribonucleoprotein E1) (hnRNP E1)	Pcbp1	cell-cell adherens junction [GO:0005913]; cytoplasm [GO:0005737]; extracellular exosome [GO:0070062]; intracellular membrane-bounded organelle [GO:0043231]; intracellular ribonucleoprotein complex [GO:0030529]; membrane [GO:0016020]; nucleoplasm [GO:0005654]; nucleus [GO:0005634]
	Q3UAG2	-0.297969	0.0697552	Other	Q3UAG2_MOUSE	unreviewed	6-phosphogluconate dehydrogenase, decarboxylating (EC 1.1.1.44)	Pgd
	E9QAX2	-0.297336	0.0140422	Other	E9QAX2_MOUSE	unreviewed	Unconventional myosin-XVIIIa	Myo18a	actomyosin [GO:0042641]; Golgi membrane [GO:0000139]; myosin complex [GO:0016459]; nucleoplasm [GO:0005654]; trans-Golgi network [GO:0005802]
	O08547	-0.292527	0.0808599	Other	SC22B_MOUSE	reviewed	Vesicle-trafficking protein SEC22b (ER-Golgi SNARE of 24 kDa) (ERS-24) (ERS24) (SEC22 vesicle-trafficking protein homolog B) (SEC22 vesicle-trafficking protein-like 1) (mSec22b)	Sec22b Sec22l1	endoplasmic reticulum-Golgi intermediate compartment [GO:0005793]; endoplasmic reticulum-Golgi intermediate compartment membrane [GO:0033116]; endoplasmic reticulum membrane [GO:0005789]; Golgi membrane [GO:0000139]; integral component of membrane [GO:0016021]; melanosome [GO:0042470]; SNARE complex [GO:0031201]
	Q3TDK6	-0.292322	0.0428699	Other	ROGDI_MOUSE	reviewed	Protein rogdi homolog (Leucine-zipper-containing LZF)	Rogdi Lzf	intracellular [GO:0005622]; nuclear envelope [GO:0005635]
	A0A0J9YVH8	-0.288971	0.158639	Other	A0A0J9YVH8_MOUSE	unreviewed	Ras/Rap GTPase-activating protein SynGAP (Fragment)	Syngap1	dendritic shaft [GO:0043198]; plasma membrane [GO:0005886]; postsynaptic density [GO:0014069]
	Q3THQ5	-0.286522	0.1324	Other	Q3THQ5_MOUSE	unreviewed	Putative uncharacterized protein	Stip1
	Q6GQS1	-0.285518	0.00470554	Mitochondria	SCMC3_MOUSE	reviewed	Calcium-binding mitochondrial carrier protein SCaMC-3 (Small calcium-binding mitochondrial carrier protein 3) (Solute carrier family 25 member 23)	Slc25a23 Scamc3	integral component of membrane [GO:0016021]; mitochondrial inner membrane [GO:0005743]; mitochondrion [GO:0005739]
	P00920	-0.285358	0.0419838	Other	CAH2_MOUSE	reviewed	Carbonic anhydrase 2 (EC 4.2.1.1) (Carbonate dehydratase II) (Carbonic anhydrase II) (CA-II)	Ca2 Car2	apical part of cell [GO:0045177]; axon [GO:0030424]; basolateral plasma membrane [GO:0016323]; cytoplasm [GO:0005737]; cytosol [GO:0005829]; extracellular exosome [GO:0070062]; extracellular space [GO:0005615]; microvillus [GO:0005902]; myelin sheath [GO:0043209]; plasma membrane [GO:0005886]
	A2APL5	-0.280294	0.230616	Other	A2APL5_MOUSE	unreviewed	Amino acid transporter	Slc1a2 RP23-163L4.1-004	axolemma [GO:0030673]; integral component of membrane [GO:0016021]
	A0A0R4J023	-0.277521	0.0702019	Mitochondria	A0A0R4J023_MOUSE	unreviewed	Methylglutaconyl-CoA hydratase, mitochondrial	Auh
	P08752	-0.273191	0.519074	Other	GNAI2_MOUSE	reviewed	Guanine nucleotide-binding protein G(i) subunit alpha-2 (Adenylate cyclase-inhibiting G alpha protein)	Gnai2 Gnai-2	cell body [GO:0044297]; centrosome [GO:0005813]; cytoplasm [GO:0005737]; cytosol [GO:0005829]; dendrite [GO:0030425]; extracellular exosome [GO:0070062]; extracellular vesicle [GO:1903561]; heterotrimeric G-protein complex [GO:0005834]; membrane [GO:0016020]; membrane raft [GO:0045121]; midbody [GO:0030496]; nucleoplasm [GO:0005654]; plasma membrane [GO:0005886]
	P59764	-0.271596	0.231426	Other	DOCK4_MOUSE	reviewed	Dedicator of cytokinesis protein 4	Dock4 Kiaa0716	cytosol [GO:0005829]; membrane [GO:0016020]; plasma membrane [GO:0005886]; stereocilium [GO:0032420]; stereocilium bundle [GO:0032421]
	Q9CWS0	-0.270781	0.0898876	Mitochondria	DDAH1_MOUSE	reviewed	N(G),N(G)-dimethylarginine dimethylaminohydrolase 1 (DDAH-1) (Dimethylarginine dimethylaminohydrolase 1) (EC 3.5.3.18) (DDAHI) (Dimethylargininase-1)	Ddah1	extracellular exosome [GO:0070062]; mitochondrion [GO:0005739]
	Q9D394-3	-0.263015	0.416079	Other	RUFY3_MOUSE	reviewed	Protein RUFY3 (Rap2-interacting protein x) (RIPx) (Single axon-regulated protein 1) (Singar1)	Rufy3 D5Bwg0860e Ripx	axon [GO:0030424]; cell junction [GO:0030054]; cytoplasm [GO:0005737]; dendrite [GO:0030425]; endomembrane system [GO:0012505]; filopodium [GO:0030175]; growth cone [GO:0030426]; invadopodium [GO:0071437]; lamellipodium [GO:0030027]; membrane [GO:0016020]; neuronal cell body [GO:0043025]; perikaryon [GO:0043204]
	Q61990	-0.262599	0.191327	Other	PCBP2_MOUSE	reviewed	Poly(rC)-binding protein 2 (Alpha-CP2) (CTBP) (CBP) (Putative heterogeneous nuclear ribonucleoprotein X) (hnRNP X)	Pcbp2 Cbp Hnrnpx Hnrpx	cytoplasm [GO:0005737]; extracellular exosome [GO:0070062]; focal adhesion [GO:0005925]; intracellular ribonucleoprotein complex [GO:0030529]; membrane [GO:0016020]; nucleoplasm [GO:0005654]; nucleus [GO:0005634]
	O54962	-0.259041	0.120284	Other	BAF_MOUSE	reviewed	Barrier-to-autointegration factor (Breakpoint cluster region protein 1) (LAP2-binding protein 1) [Cleaved into: Barrier-to-autointegration factor, N-terminally processed]	Banf1 Baf Bcrp1 L2bp1	condensed chromosome [GO:0000793]; cytoplasm [GO:0005737]; extracellular exosome [GO:0070062]; nucleoplasm [GO:0005654]; nucleus [GO:0005634]
	Q3U5L3	-0.257973	0.48834	Other	Q3U5L3_MOUSE	unreviewed	Putative uncharacterized protein	Snx2	intracellular [GO:0005622]; retromer complex [GO:0030904]
	Q3U011	-0.255732	0.153875	Other	Q3U011_MOUSE	unreviewed	Putative uncharacterized protein	Gltp	cytoplasm [GO:0005737]
	Q9WV34-2	-0.255023	0.33641	Other	MPP2_MOUSE	reviewed	MAGUK p55 subfamily member 2 (Discs large homolog 2) (Protein MPP2)	Mpp2 Dlgh2
	Q61781	-0.252659	0.879482	Other	K1C14_MOUSE	reviewed	Keratin, type I cytoskeletal 14 (Cytokeratin-14) (CK-14) (Keratin-14) (K14)	Krt14 Krt1-14	basal part of cell [GO:0045178]; cell periphery [GO:0071944]; cytoplasm [GO:0005737]; extracellular exosome [GO:0070062]; intermediate filament [GO:0005882]; intracellular [GO:0005622]; keratin filament [GO:0045095]; nucleus [GO:0005634]
	B2RX08	-0.252147	0.361388	Other	B2RX08_MOUSE	unreviewed	Spectrin beta 1	Sptb Spnb1	spectrin [GO:0008091]
	P35293	-0.243833	0.0782138	Other	RAB18_MOUSE	reviewed	Ras-related protein Rab-18	Rab18	apical plasma membrane [GO:0016324]; basal plasma membrane [GO:0009925]; endoplasmic reticulum tubular network [GO:0071782]; extracellular exosome [GO:0070062]; intracellular [GO:0005622]
	Q9JM76	-0.242493	0.173141	Other	ARPC3_MOUSE	reviewed	Actin-related protein 2/3 complex subunit 3 (Arp2/3 complex 21 kDa subunit) (p21-ARC)	Arpc3	Arp2/3 protein complex [GO:0005885]; cytoplasm [GO:0005737]; extracellular exosome [GO:0070062]; focal adhesion [GO:0005925]; growth cone [GO:0030426]; lamellipodium [GO:0030027]; membrane [GO:0016020]
	P32921	-0.240017	0.717838	Other	SYWC_MOUSE	reviewed	Tryptophan--tRNA ligase, cytoplasmic (EC 6.1.1.2) (Tryptophanyl-tRNA synthetase) (TrpRS) [Cleaved into: T1-TrpRS; T2-TrpRS]	Wars Wrs	cytoplasm [GO:0005737]; extracellular exosome [GO:0070062]; nucleus [GO:0005634]
	Q9EPL8	-0.23805	0.131972	Other	IPO7_MOUSE	reviewed	Importin-7 (Imp7) (Ran-binding protein 7) (RanBP7)	Ipo7 Ranbp7	cytoplasm [GO:0005737]; cytosol [GO:0005829]; membrane [GO:0016020]; nuclear envelope [GO:0005635]; nucleoplasm [GO:0005654]
	Q7TMQ1	-0.237554	0.19266	Other	Q7TMQ1_MOUSE	unreviewed	Gap junction protein	Gja1	connexin complex [GO:0005922]; integral component of membrane [GO:0016021]
	Q543X6	-0.236183	0.367781	Other	Q543X6_MOUSE	unreviewed	Putative uncharacterized protein	Map2k4	axon [GO:0030424]; cytosol [GO:0005829]; dendrite cytoplasm [GO:0032839]; nucleus [GO:0005634]; perikaryon [GO:0043204]
	P63037	-0.231166	0.0552798	Mitochondria	DNJA1_MOUSE	reviewed	DnaJ homolog subfamily A member 1 (DnaJ protein homolog 2) (Heat shock 40 kDa protein 4) (Heat shock protein J2) (HSJ-2)	Dnaja1 Dnaj2 Hsj2 Hspf4	cytosol [GO:0005829]; endoplasmic reticulum [GO:0005783]; extracellular exosome [GO:0070062]; membrane [GO:0016020]; mitochondrion [GO:0005739]; nucleus [GO:0005634]; perinuclear region of cytoplasm [GO:0048471]; ubiquitin ligase complex [GO:0000151]
	A0A0J9YUN4	-0.228662	0.0168324	Other	A0A0J9YUN4_MOUSE	unreviewed	Dynamin-1	Dnm1
	Q07076	-0.223094	0.87093	Other	ANXA7_MOUSE	reviewed	Annexin A7 (Annexin VII) (Annexin-7) (Synexin)	Anxa7 Anx7	chromaffin granule membrane [GO:0042584]; cytosol [GO:0005829]; endoplasmic reticulum membrane [GO:0005789]; extracellular exosome [GO:0070062]; membrane [GO:0016020]; nuclear envelope [GO:0005635]; nucleus [GO:0005634]; plasma membrane [GO:0005886]; vesicle [GO:0031982]
	O08749	-0.218825	0.135772	Mitochondria	DLDH_MOUSE	reviewed	Dihydrolipoyl dehydrogenase, mitochondrial (EC 1.8.1.4) (Dihydrolipoamide dehydrogenase)	Dld	acrosomal matrix [GO:0043159]; cilium [GO:0005929]; mitochondrial matrix [GO:0005759]; mitochondrion [GO:0005739]; myelin sheath [GO:0043209]; nucleoplasm [GO:0005654]; oxoglutarate dehydrogenase complex [GO:0045252]; pyruvate dehydrogenase complex [GO:0045254]
	H3BJD6	-0.217785	0.314913	Other	H3BJD6_MOUSE	unreviewed	Protein Ppp1r9a	Ppp1r9a	cortical actin cytoskeleton [GO:0030864]; cytoskeleton [GO:0005856]; dendritic spine [GO:0043197]; filopodium [GO:0030175]; growth cone [GO:0030426]; postsynaptic density [GO:0014069]
	Q8BWF0	-0.21772	0.0496447	Mitochondria	SSDH_MOUSE	reviewed	Succinate-semialdehyde dehydrogenase, mitochondrial (EC 1.2.1.24) (Aldehyde dehydrogenase family 5 member A1) (NAD(+)-dependent succinic semialdehyde dehydrogenase)	Aldh5a1	mitochondrion [GO:0005739]
	Q3U6C7	-0.217061	0.0806297	Other	Q3U6C7_MOUSE	unreviewed	Succinate-CoA ligase subunit beta (EC 6.2.1.-) (Fragment)	Sucla2
	P27601	-0.216937	0.203454	Other	GNA13_MOUSE	reviewed	Guanine nucleotide-binding protein subunit alpha-13 (G alpha-13) (G-protein subunit alpha-13)	Gna13 Gna-13	brush border membrane [GO:0031526]; cytoplasm [GO:0005737]; extracellular exosome [GO:0070062]; focal adhesion [GO:0005925]; heterotrimeric G-protein complex [GO:0005834]; melanosome [GO:0042470]; membrane [GO:0016020]; nucleus [GO:0005634]; plasma membrane [GO:0005886]
	Q9DB41	-0.214572	0.0122036	Mitochondria	GHC2_MOUSE	reviewed	Mitochondrial glutamate carrier 2 (GC-2) (Glutamate/H(+) symporter 2) (Solute carrier family 25 member 18)	Slc25a18 Gc2	integral component of membrane [GO:0016021]; mitochondrial inner membrane [GO:0005743]
	P61226	-0.211821	0.0320364	Other	RAP2B_MOUSE	reviewed	Ras-related protein Rap-2b	Rap2b	bicellular tight junction [GO:0005923]; cell-cell contact zone [GO:0044291]; cytosol [GO:0005829]; extracellular exosome [GO:0070062]; membrane [GO:0016020]; membrane raft [GO:0045121]; plasma membrane [GO:0005886]; recycling endosome [GO:0055037]; recycling endosome membrane [GO:0055038]
	Q8BHE3	-0.208335	0.739608	Mitochondria	ATCAY_MOUSE	reviewed	Caytaxin	Atcay	axon [GO:0030424]; cell junction [GO:0030054]; cytoplasm [GO:0005737]; dendrite [GO:0030425]; mitochondrial membrane [GO:0031966]; neuron projection [GO:0043005]; synapse [GO:0045202]
	Q02257	-0.204195	0.652231	Other	PLAK_MOUSE	reviewed	Junction plakoglobin (Desmoplakin III) (Desmoplakin-3)	Jup	actin cytoskeleton [GO:0015629]; apicolateral plasma membrane [GO:0016327]; catenin complex [GO:0016342]; cell-cell adherens junction [GO:0005913]; cell-cell junction [GO:0005911]; cytoplasm [GO:0005737]; cytoplasmic side of plasma membrane [GO:0009898]; cytosol [GO:0005829]; desmosome [GO:0030057]; extracellular exosome [GO:0070062]; extracellular matrix [GO:0031012]; fascia adherens [GO:0005916…
	Q3TL79	-0.199084	0.107788	Other	Q3TL79_MOUSE	unreviewed	Putative uncharacterized protein	Ahsa1
	A2AUD5	-0.198557	0.0691057	Other	A2AUD5_MOUSE	unreviewed	Tumor protein D54	Tpd52l2
	P11983	-0.19775	0.0266764	Other	TCPA_MOUSE	reviewed	T-complex protein 1 subunit alpha (TCP-1-alpha) (CCT-alpha) (Tailless complex polypeptide 1A) (TCP-1-A) (Tailless complex polypeptide 1B) (TCP-1-B)	Tcp1 Cct1 Ccta	acrosomal vesicle [GO:0001669]; cell body [GO:0044297]; centrosome [GO:0005813]; chaperonin-containing T-complex [GO:0005832]; extracellular exosome [GO:0070062]; Golgi apparatus [GO:0005794]; microtubule [GO:0005874]; microtubule organizing center [GO:0005815]; myelin sheath [GO:0043209]; nuclear heterochromatin [GO:0005720]; pericentriolar material [GO:0000242]; zona pellucida receptor complex …
	E9QM90	-0.197069	0.368013	Other	E9QM90_MOUSE	unreviewed	Protein 2310035C23Rik (RIKEN cDNA 2310035C23, isoform CRA_a)	2310035C23Rik mCG_16113
	Q3T9U8	-0.193966	0.263375	Other	Q3T9U8_MOUSE	unreviewed	Putative uncharacterized protein	Entpd2	integral component of membrane [GO:0016021]
	Q7TMB8	-0.193014	0.217612	Other	CYFP1_MOUSE	reviewed	Cytoplasmic FMR1-interacting protein 1 (Specifically Rac1-associated protein 1) (Sra-1)	Cyfip1 Kiaa0068 Shyc Sra1	extracellular exosome [GO:0070062]; focal adhesion [GO:0005925]; lamellipodium [GO:0030027]; mRNA cap binding complex [GO:0005845]; neuron projection [GO:0043005]; perinuclear region of cytoplasm [GO:0048471]; ruffle [GO:0001726]; SCAR complex [GO:0031209]; synapse [GO:0045202]
	O70439	-0.192961	0.352072	Other	STX7_MOUSE	reviewed	Syntaxin-7	Stx7 Syn7	azurophil granule [GO:0042582]; early endosome [GO:0005769]; early endosome membrane [GO:0031901]; endocytic vesicle [GO:0030139]; endomembrane system [GO:0012505]; endosome [GO:0005768]; extracellular exosome [GO:0070062]; immunological synapse [GO:0001772]; integral component of membrane [GO:0016021]; intracellular membrane-bounded organelle [GO:0043231]; late endosome [GO:0005770]; lysosomal m…
	Q99JI6	-0.189073	0.603651	Other	RAP1B_MOUSE	reviewed	Ras-related protein Rap-1b (GTP-binding protein smg p21B)	Rap1b	cell-cell junction [GO:0005911]; cytosol [GO:0005829]; extracellular exosome [GO:0070062]; intracellular [GO:0005622]; lipid particle [GO:0005811]; plasma membrane [GO:0005886]
	Q3TEX7	-0.186669	0.31772	Mitochondria	Q3TEX7_MOUSE	unreviewed	Putative uncharacterized protein	Mfn2	integral component of membrane [GO:0016021]; mitochondrial outer membrane [GO:0005741]
	Q9WVK8	-0.180776	0.41124	Other	CP46A_MOUSE	reviewed	Cholesterol 24-hydroxylase (CH24H) (EC 1.14.14.25) (Cytochrome P450 46A1)	Cyp46a1 Cyp46	endoplasmic reticulum membrane [GO:0005789]; integral component of membrane [GO:0016021]; organelle membrane [GO:0031090]
	Q7TPG2	-0.180547	0.371513	Other	Q7TPG2_MOUSE	unreviewed	Phosphodiesterase (EC 3.1.4.-)	Pde10a Pde10a Mus musculus mCG_118831
	Q4FK49	-0.180025	0.821511	Other	Q4FK49_MOUSE	unreviewed	Putative uncharacterized protein (Pyp protein)	Ppa1 Pyp	cytoplasm [GO:0005737]; extracellular exosome [GO:0070062]
	P02535	-0.179811	0.37775	Other	K1C10_MOUSE	reviewed	Keratin, type I cytoskeletal 10 (56 kDa cytokeratin) (Cytokeratin-10) (CK-10) (Keratin, type I cytoskeletal 59 kDa) (Keratin-10) (K10)	Krt10 Krt1-10	keratin filament [GO:0045095]
	Q8C8N2	-0.178507	0.18234	Other	SCAI_MOUSE	reviewed	Protein SCAI (Suppressor of cancer cell invasion protein)	Scai	cytoplasm [GO:0005737]; integral component of membrane [GO:0016021]; nuclear membrane [GO:0031965]; nucleus [GO:0005634]
	F7CZ64	-0.17269	0.101873	Other	F7CZ64_MOUSE	unreviewed	Voltage-dependent calcium channel gamma subunit (Voltage-dependent calcium channel gamma-8 subunit)	Cacng8	integral component of membrane [GO:0016021]
	G5E8E0	-0.169331	0.978488	Other	G5E8E0_MOUSE	unreviewed	Regulator of G-protein signaling 17, isoform CRA_b (Regulator of G-protein-signaling 17)	Rgs17 mCG_14635
	E9Q0J5	-0.169322	0.173353	Other	E9Q0J5_MOUSE	unreviewed	Kinesin-like protein KIF21A	Kif21a
	Q9QUM9	-0.161302	0.488119	Other	PSA6_MOUSE	reviewed	Proteasome subunit alpha type-6 (EC 3.4.25.1) (Macropain iota chain) (Multicatalytic endopeptidase complex iota chain) (Proteasome iota chain)	Psma6	cytoplasm [GO:0005737]; cytoplasmic mRNA processing body [GO:0000932]; cytosol [GO:0005829]; extracellular exosome [GO:0070062]; myofibril [GO:0030016]; nuclear matrix [GO:0016363]; nucleus [GO:0005634]; polysome [GO:0005844]; proteasome complex [GO:0000502]; proteasome core complex [GO:0005839]; proteasome core complex, alpha-subunit complex [GO:0019773]; sarcomere [GO:0030017]
	Q60829	-0.161043	0.978755	Other	PPR1B_MOUSE	reviewed	Protein phosphatase 1 regulatory subunit 1B (DARPP-32) (Dopamine- and cAMP-regulated neuronal phosphoprotein)	Ppp1r1b	cytoplasm [GO:0005737]; neuronal cell body [GO:0043025]; nucleus [GO:0005634]
	Q9JI90	-0.160804	0.473166	Other	RNF14_MOUSE	reviewed	E3 ubiquitin-protein ligase RNF14 (EC 2.3.2.-) (Androgen receptor-associated protein 54) (Protein Triad2) (RING finger protein 14)	Rnf14 Ara54 Triad2	cytoplasm [GO:0005737]; nucleus [GO:0005634]; ubiquitin ligase complex [GO:0000151]
	Q8BXZ1	-0.157968	0.876615	Other	TMX3_MOUSE	reviewed	Protein disulfide-isomerase TMX3 (EC 5.3.4.1) (Thioredoxin domain-containing protein 10) (Thioredoxin-related transmembrane protein 3)	Tmx3 Kiaa1830 Txndc10	cell surface [GO:0009986]; endoplasmic reticulum [GO:0005783]; endoplasmic reticulum membrane [GO:0005789]; integral component of membrane [GO:0016021]
	Q5DTI2	-0.157501	0.054467	Other	Q5DTI2_MOUSE	unreviewed	ATPase, Ca++ transporting, cardiac muscle, slow twitch 2, isoform CRA_b (MKIAA4195 protein) (Fragment)	Atp2a2 mKIAA4195 mCG_12168	integral component of membrane [GO:0016021]; sarcoplasmic reticulum membrane [GO:0033017]
	B2RXS4	-0.157226	0.176869	Other	PLXB2_MOUSE	reviewed	Plexin-B2	Plxnb2	cell surface [GO:0009986]; extracellular exosome [GO:0070062]; integral component of plasma membrane [GO:0005887]; semaphorin receptor complex [GO:0002116]
	O08532-5	-0.156337	0.335147	Other	CA2D1_MOUSE	reviewed	Voltage-dependent calcium channel subunit alpha-2/delta-1 (Voltage-gated calcium channel subunit alpha-2/delta-1) [Cleaved into: Voltage-dependent calcium channel subunit alpha-2-1; Voltage-dependent calcium channel subunit delta-1]	Cacna2d1 Cacna2	extracellular exosome [GO:0070062]; L-type voltage-gated calcium channel complex [GO:1990454]; sarcoplasmic reticulum [GO:0016529]; T-tubule [GO:0030315]; voltage-gated calcium channel complex [GO:0005891]
	A0A087WSJ2	-0.152338	0.128315	Other	A0A087WSJ2_MOUSE	unreviewed	Calcium-activated potassium channel subunit alpha-1	Kcnma1	voltage-gated potassium channel complex [GO:0008076]
	O09198	-0.151784	0.690117	Other	MAL_MOUSE	reviewed	Myelin and lymphocyte protein (T-lymphocyte maturation-associated protein)	Mal	apical plasma membrane [GO:0016324]; endoplasmic reticulum [GO:0005783]; extrinsic component of membrane [GO:0019898]; Golgi membrane [GO:0000139]; integral component of membrane [GO:0016021]; membrane raft [GO:0045121]
	Q9WV18	-0.150871	0.182543	Mitochondria	GABR1_MOUSE	reviewed	Gamma-aminobutyric acid type B receptor subunit 1 (GABA-B receptor 1) (GABA-B-R1) (GABA-BR1) (GABABR1) (Gb1)	Gabbr1	cell junction [GO:0030054]; cytoplasm [GO:0005737]; dendrite [GO:0030425]; G-protein coupled receptor dimeric complex [GO:0038037]; G-protein coupled receptor heterodimeric complex [GO:0038039]; integral component of plasma membrane [GO:0005887]; membrane [GO:0016020]; postsynaptic membrane [GO:0045211]; presynapse [GO:0098793]; presynaptic membrane [GO:0042734]
	Q3TB24	-0.146313	0.459739	Other	DNJB2_MOUSE	reviewed	DnaJ homolog subfamily B member 2 (DnaJ homolog subfamily B member 10) (mDj8)	Dnajb2 Dnajb10	cytoplasm [GO:0005737]; cytosol [GO:0005829]; intrinsic component of endoplasmic reticulum membrane [GO:0031227]; nucleus [GO:0005634]
	P97493	-0.145581	0.310093	Mitochondria	THIOM_MOUSE	reviewed	Thioredoxin, mitochondrial (MTRX) (Mt-Trx) (Thioredoxin-2)	Txn2	dendrite [GO:0030425]; mitochondrion [GO:0005739]; neuronal cell body [GO:0043025]; nucleolus [GO:0005730]
	Q3TE95	-0.144572	0.752766	Other	Q3TE95_MOUSE	unreviewed	Putative uncharacterized protein	Rcn2
	Q6ZPE2-2	-0.143728	0.174754	Other	MTMR5_MOUSE	reviewed	Myotubularin-related protein 5 (SET-binding factor 1) (Sbf1)	Sbf1 Kiaa3020 Mtmr5	nucleus [GO:0005634]
	P61089	-0.141565	0.10652	Other	UBE2N_MOUSE	reviewed	Ubiquitin-conjugating enzyme E2 N (EC 2.3.2.23) (Bendless-like ubiquitin-conjugating enzyme) (E2 ubiquitin-conjugating enzyme N) (Ubc13) (Ubiquitin carrier protein N) (Ubiquitin-protein ligase N)	Ube2n Blu	cytoplasm [GO:0005737]; extracellular exosome [GO:0070062]; nucleolus [GO:0005730]; nucleus [GO:0005634]; protein complex [GO:0043234]; UBC13-MMS2 complex [GO:0031372]; UBC13-UEV1A complex [GO:0035370]; ubiquitin ligase complex [GO:0000151]
	A0MNP4	-0.141436	0.353753	Other	A0MNP4_MOUSE	unreviewed	CDW13/WDR61 (WD repeat domain 61, isoform CRA_c)	Wdr61 mCG_9684	Cdc73/Paf1 complex [GO:0016593]; Ski complex [GO:0055087]; transcriptionally active chromatin [GO:0035327]
	Q9DCZ4-3	-0.141318	0.0335998	Mitochondria	MIC26_MOUSE	reviewed	MICOS complex subunit Mic26 (Apolipoprotein O) (MICOS complex subunit Mic23) (Protein FAM121B)	Apoo Fam121b Mic23 Mic26	endoplasmic reticulum membrane [GO:0005789]; extracellular region [GO:0005576]; Golgi membrane [GO:0000139]; integral component of mitochondrial inner membrane [GO:0031305]; MICOS complex [GO:0061617]; mitochondrion [GO:0005739]
	P10922	-0.141167	0.840842	Other	H10_MOUSE	reviewed	Histone H1.0 (Histone H1') (Histone H1(0)) (MyD196) [Cleaved into: Histone H1.0, N-terminally processed]	H1f0 H1fv	actin cytoskeleton [GO:0015629]; Golgi apparatus [GO:0005794]; nuclear chromatin [GO:0000790]; nuclear euchromatin [GO:0005719]; nucleosome [GO:0000786]; nucleus [GO:0005634]
	F8WHW6	-0.138113	0.350358	Other	F8WHW6_MOUSE	unreviewed	Phosphatidylinositol 4-phosphate 5-kinase type-1 gamma	Pip5k1c
	Q3TL71	-0.136785	0.490058	Other	Q3TL71_MOUSE	unreviewed	Putative uncharacterized protein	Hnrnpk Hnrpk
	Q9D7S9	-0.132415	0.878737	Other	CHMP5_MOUSE	reviewed	Charged multivesicular body protein 5 (Chromatin-modifying protein 5) (SNF7 domain-containing protein 2)	Chmp5 Snf7dc2	cell-cell adherens junction [GO:0005913]; cytosol [GO:0005829]; endosome membrane [GO:0010008]; extracellular exosome [GO:0070062]; nucleus [GO:0005634]
	Q3TIP0	-0.132054	0.236077	Other	Q3TIP0_MOUSE	unreviewed	Putative uncharacterized protein	Psmd2	proteasome complex [GO:0000502]
	Q80XI4	-0.124992	0.450724	Other	PI42B_MOUSE	reviewed	Phosphatidylinositol 5-phosphate 4-kinase type-2 beta (EC 2.7.1.149) (1-phosphatidylinositol 5-phosphate 4-kinase 2-beta) (Diphosphoinositide kinase 2-beta) (Phosphatidylinositol 5-phosphate 4-kinase type II beta) (PI(5)P 4-kinase type II beta) (PIP4KII-beta) (PtdIns(5)P-4-kinase isoform 2-beta)	Pip4k2b Pip5k2b	autophagosome [GO:0005776]; endoplasmic reticulum membrane [GO:0005789]; nucleoplasm [GO:0005654]; plasma membrane [GO:0005886]
	Q9EP69	-0.124558	0.804244	Other	SAC1_MOUSE	reviewed	Phosphatidylinositide phosphatase SAC1 (EC 3.1.3.-) (Suppressor of actin mutations 1-like protein)	Sacm1l Kiaa0851 Sac1	AMPA glutamate receptor complex [GO:0032281]; endoplasmic reticulum membrane [GO:0005789]; Golgi apparatus [GO:0005794]; integral component of endoplasmic reticulum membrane [GO:0030176]
	P11881	-0.121764	0.746553	Other	ITPR1_MOUSE	reviewed	Inositol 1,4,5-trisphosphate receptor type 1 (IP3 receptor isoform 1) (IP3R 1) (InsP3R1) (Inositol 1,4,5-trisphosphate-binding protein P400) (Protein PCD-6) (Purkinje cell protein 1) (Type 1 inositol 1,4,5-trisphosphate receptor) (Type 1 InsP3 receptor)	Itpr1 Insp3r Pcd6 Pcp1	calcineurin complex [GO:0005955]; cytoplasm [GO:0005737]; endoplasmic reticulum [GO:0005783]; endoplasmic reticulum membrane [GO:0005789]; integral component of membrane [GO:0016021]; membrane [GO:0016020]; nuclear envelope [GO:0005635]; nuclear inner membrane [GO:0005637]; nucleolus [GO:0005730]; plasma membrane [GO:0005886]; platelet dense granule membrane [GO:0031088]; platelet dense tubular n…
	Q3UHH2	-0.121142	0.30426	Other	S22AN_MOUSE	reviewed	Solute carrier family 22 member 23	Slc22a23	integral component of plasma membrane [GO:0005887]
	Q9QXV0	-0.119359	0.289903	Other	PCSK1_MOUSE	reviewed	ProSAAS (IA-4) (Proprotein convertase subtilisin/kexin type 1 inhibitor) (Proprotein convertase 1 inhibitor) (pro-SAAS) [Cleaved into: KEP; Big SAAS (b-SAAS); Little SAAS (l-SAAS); Big PEN-LEN (b-PEN-LEN) (SAAS CT(1-49)); PEN; PEN-20; PEN-19; Little LEN (l-LEN); Big LEN (b-LEN) (SAAS CT(25-40))]	Pcsk1n	extracellular exosome [GO:0070062]; extracellular space [GO:0005615]; secretory granule [GO:0030141]; trans-Golgi network [GO:0005802]
	B9EJ35	-0.118243	0.759933	Other	B9EJ35_MOUSE	unreviewed	Protease, serine, 3	Prss3 Gm10334
	Q60770	-0.118221	0.933555	Other	STXB3_MOUSE	reviewed	Syntaxin-binding protein 3 (MUNC-18-3) (Mammalian homolog of Unc-18c) (Munc-18c) (Protein unc-18 homolog 3) (Unc18-3) (Protein unc-18 homolog C) (Unc-18C)	Stxbp3 Stxbp3a Unc18c	apical plasma membrane [GO:0016324]; basolateral plasma membrane [GO:0016323]; cytosol [GO:0005829]; extracellular exosome [GO:0070062]; plasma membrane [GO:0005886]; platelet alpha granule [GO:0031091]; specific granule [GO:0042581]; tertiary granule [GO:0070820]
	Q3TF14	-0.118188	0.604252	Other	Q3TF14_MOUSE	unreviewed	Adenosylhomocysteinase (EC 3.3.1.1)	Ahcy mCG_21063	cytosol [GO:0005829]
	Q8CGA0	-0.118133	0.340734	Other	PPM1F_MOUSE	reviewed	Protein phosphatase 1F (EC 3.1.3.16) (Ca(2+)/calmodulin-dependent protein kinase phosphatase) (CaM-kinase phosphatase) (CaMKPase)	Ppm1f	cytosol [GO:0005829]; perinuclear region of cytoplasm [GO:0048471]; protein complex [GO:0043234]
	A0A0R4IZX5	-0.116775	0.769328	Other	A0A0R4IZX5_MOUSE	unreviewed	Neurocan core protein	Ncan
	Q5SPX8	-0.113657	0.224543	Other	Q5SPX8_MOUSE	unreviewed	TBC1 domain family member 10A	Tbc1d10a
	Q3UL78	-0.113454	0.392791	Other	Q3UL78_MOUSE	unreviewed	Putative uncharacterized protein	Cdc42	intracellular [GO:0005622]
	Q66L47	-0.112983	0.283207	Other	Q66L47_MOUSE	unreviewed	Guanine nucleotide binding protein, alpha stimulating, olfactory type (Guanine nucleotide-binding protein G(olf) subunit alpha)	Gnal	extracellular exosome [GO:0070062]
	Q02248	-0.112911	0.260342	Other	CTNB1_MOUSE	reviewed	Catenin beta-1 (Beta-catenin)	Ctnnb1 Catnb	adherens junction [GO:0005912]; apical junction complex [GO:0043296]; apical part of cell [GO:0045177]; basolateral plasma membrane [GO:0016323]; beta-catenin destruction complex [GO:0030877]; beta-catenin-TCF7L2 complex [GO:0070369]; beta-catenin-TCF complex [GO:1990907]; bicellular tight junction [GO:0005923]; catenin complex [GO:0016342]; catenin-TCF7L2 complex [GO:0071664]; cell-cell adherens…
	Q542X7	-0.112684	0.137686	Other	Q542X7_MOUSE	unreviewed	Chaperonin subunit 2 (Beta), isoform CRA_a	Cct2 mCG_17329	cell body [GO:0044297]; chaperonin-containing T-complex [GO:0005832]; extracellular exosome [GO:0070062]; extracellular matrix [GO:0031012]; microtubule [GO:0005874]; myelin sheath [GO:0043209]; zona pellucida receptor complex [GO:0002199]
	Q9CXT8	-0.112008	0.496832	Mitochondria	MPPB_MOUSE	reviewed	Mitochondrial-processing peptidase subunit beta (EC 3.4.24.64) (Beta-MPP) (P-52)	Pmpcb	mitochondrial inner membrane [GO:0005743]; mitochondrial matrix [GO:0005759]; mitochondrial respiratory chain complex III [GO:0005750]; mitochondrion [GO:0005739]
	Q4ACU6	-0.111459	0.133859	Other	SHAN3_MOUSE	reviewed	SH3 and multiple ankyrin repeat domains protein 3 (Shank3) (Proline-rich synapse-associated protein 2) (ProSAP2) (SPANK-2)	Shank3 Kiaa1650 Prosap2	cell junction [GO:0030054]; ciliary membrane [GO:0060170]; cytoplasm [GO:0005737]; dendritic spine [GO:0043197]; excitatory synapse [GO:0060076]; neuron projection [GO:0043005]; neuron spine [GO:0044309]; plasma membrane [GO:0005886]; postsynaptic density [GO:0014069]; postsynaptic membrane [GO:0045211]
	Q80TQ2-2	-0.11141	0.708997	Other	CYLD_MOUSE	reviewed	Ubiquitin carboxyl-terminal hydrolase CYLD (EC 3.4.19.12) (Deubiquitinating enzyme CYLD) (Ubiquitin thioesterase CYLD) (Ubiquitin-specific-processing protease CYLD)	Cyld Cyld1 Kiaa0849	centrosome [GO:0005813]; ciliary basal body [GO:0036064]; ciliary tip [GO:0097542]; cytosol [GO:0005829]; extrinsic component of cytoplasmic side of plasma membrane [GO:0031234]; microtubule [GO:0005874]; perinuclear region of cytoplasm [GO:0048471]; spindle [GO:0005819]
	Q3U3T6	-0.107858	0.832345	Other	Q3U3T6_MOUSE	unreviewed	Putative uncharacterized protein	Stk24
	Q3V117	-0.107434	0.327449	Other	Q3V117_MOUSE	unreviewed	ATP-citrate synthase (EC 2.3.3.8) (ATP-citrate (pro-S-)-lyase) (Citrate cleavage enzyme)	Acly	cytoplasm [GO:0005737]; extracellular exosome [GO:0070062]; nucleoplasm [GO:0005654]; plasma membrane [GO:0005886]
	Q9R1R2	-0.107145	0.833251	Other	TRIM3_MOUSE	reviewed	Tripartite motif-containing protein 3 (RING finger protein 22) (RING finger protein HAC1)	Trim3 Hac1 Rnf22	cytoplasm [GO:0005737]; dendrite [GO:0030425]; early endosome [GO:0005769]; Golgi apparatus [GO:0005794]
	Q6A0F1	-0.103358	0.653044	Other	Q6A0F1_MOUSE	unreviewed	MKIAA0002 protein (Fragment)	Cct8 mKIAA0002
	E9PUA3	-0.102528	0.171498	Other	E9PUA3_MOUSE	unreviewed	IQ motif and SEC7 domain-containing protein 1	Iqsec1
	B1AQF4	-0.101132	0.950077	Other	B1AQF4_MOUSE	unreviewed	Dual-specificity protein phosphatase 3	Dusp3
	Q8BVQ9	-0.0943829	0.803552	Other	Q8BVQ9_MOUSE	unreviewed	26S protease regulatory subunit 7 (Putative uncharacterized protein)	Psmc2	cytoplasm [GO:0005737]; membrane [GO:0016020]; nucleus [GO:0005634]; proteasome complex [GO:0000502]
	G3X9H5	-0.0908932	0.338684	Other	G3X9H5_MOUSE	unreviewed	Huntingtin (Huntington disease gene homolog, isoform CRA_a)	Htt Hdh mCG_2547	autophagosome [GO:0005776]; axon [GO:0030424]; centriole [GO:0005814]; cytoplasmic vesicle membrane [GO:0030659]; cytosol [GO:0005829]; dendrite [GO:0030425]; endoplasmic reticulum [GO:0005783]; Golgi apparatus [GO:0005794]; late endosome [GO:0005770]; nucleoplasm [GO:0005654]; protein complex [GO:0043234]
	Q9R1P0	-0.0906692	0.865864	Other	PSA4_MOUSE	reviewed	Proteasome subunit alpha type-4 (EC 3.4.25.1) (Macropain subunit C9) (Multicatalytic endopeptidase complex subunit C9) (Proteasome component C9) (Proteasome subunit L)	Psma4	cytoplasm [GO:0005737]; cytoplasmic mRNA processing body [GO:0000932]; cytosol [GO:0005829]; extracellular exosome [GO:0070062]; intracellular membrane-bounded organelle [GO:0043231]; nucleus [GO:0005634]; proteasome complex [GO:0000502]; proteasome core complex [GO:0005839]; proteasome core complex, alpha-subunit complex [GO:0019773]
	A2AN08-5	-0.0884128	0.283788	Other	UBR4_MOUSE	reviewed	E3 ubiquitin-protein ligase UBR4 (EC 2.3.2.27) (N-recognin-4) (RING-type E3 ubiquitin transferase UBR4) (Zinc finger UBR1-type protein 1) (p600)	Ubr4 Kiaa0462 Zubr1	centrosome [GO:0005813]; cytoplasm [GO:0005737]; integral component of membrane [GO:0016021]; membrane [GO:0016020]; nucleoplasm [GO:0005654]
	Q8JZZ7-2	-0.0864429	0.786647	Other	AGRL2_MOUSE	reviewed	Adhesion G protein-coupled receptor L2 (Calcium-independent alpha-latrotoxin receptor 2) (CIRL-2) (Latrophilin-2)	Adgrl2 Kiaa0786 Lphn2	integral component of membrane [GO:0016021]
	Q91XH5	-0.0842943	0.70887	Other	Q91XH5_MOUSE	unreviewed	Sepiapterin reductase (Sepiapterin reductase, isoform CRA_b)	Spr mCG_128676	cytoplasm [GO:0005737]; extracellular exosome [GO:0070062]; nucleoplasm [GO:0005654]
	P13707	-0.0823849	0.785322	Mitochondria	GPDA_MOUSE	reviewed	Glycerol-3-phosphate dehydrogenase [NAD(+)], cytoplasmic (GPD-C) (GPDH-C) (EC 1.1.1.8)	Gpd1 Gdc-1 Gdc1 Kiaa4010	cytosol [GO:0005829]; extracellular exosome [GO:0070062]; glycerol-3-phosphate dehydrogenase complex [GO:0009331]; mitochondrion [GO:0005739]
	Q9JLN9	-0.0801039	0.249648	Mitochondria	MTOR_MOUSE	reviewed	Serine/threonine-protein kinase mTOR (EC 2.7.11.1) (FK506-binding protein 12-rapamycin complex-associated protein 1) (FKBP12-rapamycin complex-associated protein) (Mammalian target of rapamycin) (mTOR) (Mechanistic target of rapamycin) (Rapamycin target protein 1) (RAPT1)	Mtor Frap Frap1	cytoplasm [GO:0005737]; cytosol [GO:0005829]; dendrite [GO:0030425]; endomembrane system [GO:0012505]; endoplasmic reticulum membrane [GO:0005789]; Golgi membrane [GO:0000139]; lysosomal membrane [GO:0005765]; lysosome [GO:0005764]; membrane [GO:0016020]; mitochondrial outer membrane [GO:0005741]; neuronal cell body [GO:0043025]; nucleus [GO:0005634]; PML body [GO:0016605]; TORC1 complex [GO:0031…
	Q8VBT0	-0.0791526	0.775026	Other	TMX1_MOUSE	reviewed	Thioredoxin-related transmembrane protein 1 (Thioredoxin domain-containing protein 1)	Tmx1 Txndc Txndc1	endoplasmic reticulum [GO:0005783]; endoplasmic reticulum membrane [GO:0005789]; integral component of membrane [GO:0016021]; nucleolus [GO:0005730]
	Q9CQX8	-0.0768589	0.244635	Mitochondria	RT36_MOUSE	reviewed	28S ribosomal protein S36, mitochondrial (MRP-S36) (S36mt)	Mrps36	mitochondrial oxoglutarate dehydrogenase complex [GO:0009353]; mitochondrial small ribosomal subunit [GO:0005763]; mitochondrion [GO:0005739]
	Q5DTQ4	-0.0754171	0.480436	Other	Q5DTQ4_MOUSE	unreviewed	MKIAA4062 protein (Fragment)	Diaph1 Diap1 mKIAA4062
	Q9CQD1	-0.0654118	0.34966	Other	RAB5A_MOUSE	reviewed	Ras-related protein Rab-5A	Rab5a nnyRab5a	actin cytoskeleton [GO:0015629]; axon [GO:0030424]; axon terminus [GO:0043679]; cytoplasm [GO:0005737]; cytoplasmic side of early endosome membrane [GO:0098559]; cytosol [GO:0005829]; dendrite [GO:0030425]; early endosome [GO:0005769]; endocytic vesicle [GO:0030139]; endosome [GO:0005768]; endosome membrane [GO:0010008]; extracellular exosome [GO:0070062]; melanosome [GO:0042470]; membrane raft […
	Q3TYK4	-0.0587979	0.425817	Other	Q3TYK4_MOUSE	unreviewed	Putative uncharacterized protein	Prkar1a
	Q3UYF9	-0.0585887	0.699124	Other	Q3UYF9_MOUSE	unreviewed	Putative uncharacterized protein	Gnaz
	Q3U4U6	-0.0583416	0.21354	Other	Q3U4U6_MOUSE	unreviewed	T-complex protein 1 subunit gamma	Cct3 mCG_8828	cell body [GO:0044297]; chaperonin-containing T-complex [GO:0005832]; extracellular exosome [GO:0070062]; microtubule [GO:0005874]; myelin sheath [GO:0043209]; plasma membrane [GO:0005886]; zona pellucida receptor complex [GO:0002199]
	Q3UEG9	-0.0506871	0.343734	Other	Q3UEG9_MOUSE	unreviewed	Putative uncharacterized protein	Flot2
	Q60996	-0.0490993	0.401434	Other	2A5G_MOUSE	reviewed	Serine/threonine-protein phosphatase 2A 56 kDa regulatory subunit gamma isoform (PP2A B subunit isoform B'-alpha-3) (PP2A B subunit isoform B'-gamma) (PP2A B subunit isoform B56-gamma) (PP2A B subunit isoform PR61-gamma) (PP2A B subunit isoform R5-gamma)	Ppp2r5c	chromosome, centromeric region [GO:0000775]; nucleus [GO:0005634]; protein phosphatase type 2A complex [GO:0000159]
	Q60597-3	-0.0406491	0.300442	Mitochondria	ODO1_MOUSE	reviewed	2-oxoglutarate dehydrogenase, mitochondrial (EC 1.2.4.2) (2-oxoglutarate dehydrogenase complex component E1) (OGDC-E1) (Alpha-ketoglutarate dehydrogenase)	Ogdh Kiaa4192	mitochondrial matrix [GO:0005759]; mitochondrial membrane [GO:0031966]; mitochondrion [GO:0005739]; oxoglutarate dehydrogenase complex [GO:0045252]
	P54775	-0.0358971	0.854958	Other	PRS6B_MOUSE	reviewed	26S protease regulatory subunit 6B (26S proteasome AAA-ATPase subunit RPT3) (CIP21) (MB67-interacting protein) (MIP224) (Proteasome 26S subunit ATPase 4) (Tat-binding protein 7) (TBP-7)	Psmc4 Tbp7	cytoplasm [GO:0005737]; cytosolic proteasome complex [GO:0031597]; inclusion body [GO:0016234]; membrane [GO:0016020]; nuclear proteasome complex [GO:0031595]; nucleoplasm [GO:0005654]; nucleus [GO:0005634]; proteasome accessory complex [GO:0022624]; proteasome complex [GO:0000502]; proteasome regulatory particle, base subcomplex [GO:0008540]
	Q9D8W7	-0.0303735	0.582718	Mitochondria	OCAD2_MOUSE	reviewed	OCIA domain-containing protein 2	Ociad2	endosome [GO:0005768]; mitochondrial inner membrane [GO:0005743]; mitochondrion [GO:0005739]
	P97370	-0.0278813	0.486681	Other	AT1B3_MOUSE	reviewed	Sodium/potassium-transporting ATPase subunit beta-3 (Sodium/potassium-dependent ATPase subunit beta-3) (ATPB-3) (CD antigen CD298)	Atp1b3	caveola [GO:0005901]; cytoplasm [GO:0005737]; extracellular exosome [GO:0070062]; melanosome [GO:0042470]; plasma membrane [GO:0005886]; sodium:potassium-exchanging ATPase complex [GO:0005890]
	Q3U8F5	-0.0231362	0.489322	Other	Q3U8F5_MOUSE	unreviewed	Putative uncharacterized protein	Psmd12
	Q8BYI9	-0.021188	0.951875	Other	TENR_MOUSE	reviewed	Tenascin-R (TN-R) (Janusin) (Neural recognition molecule J1-160/180) (Restrictin)	Tnr	cell surface [GO:0009986]; cytoplasm [GO:0005737]; membrane raft [GO:0045121]; nucleoplasm [GO:0005654]; nucleus [GO:0005634]; perineuronal net [GO:0072534]; proteinaceous extracellular matrix [GO:0005578]
	Q920P5	-0.0197103	0.437692	Other	KAD5_MOUSE	reviewed	Adenylate kinase isoenzyme 5 (AK 5) (EC 2.7.4.3) (EC 2.7.4.6) (ATP-AMP transphosphorylase 5)	Ak5	cytoplasm [GO:0005737]; microtubule organizing center [GO:0005815]
	P15116	-0.019436	0.95352	Other	CADH2_MOUSE	reviewed	Cadherin-2 (Neural cadherin) (N-cadherin) (CD antigen CD325)	Cdh2	adherens junction [GO:0005912]; apical plasma membrane [GO:0016324]; basolateral plasma membrane [GO:0016323]; catenin complex [GO:0016342]; cell-cell adherens junction [GO:0005913]; cell-cell junction [GO:0005911]; cortical actin cytoskeleton [GO:0030864]; cytoplasm [GO:0005737]; extracellular exosome [GO:0070062]; fascia adherens [GO:0005916]; focal adhesion [GO:0005925]; integral component of …
	Q64433	-0.0103336	0.551997	Mitochondria	CH10_MOUSE	reviewed	10 kDa heat shock protein, mitochondrial (Hsp10) (10 kDa chaperonin) (Chaperonin 10) (CPN10)	Hspe1	extracellular exosome [GO:0070062]; membrane [GO:0016020]; mitochondrial matrix [GO:0005759]; mitochondrion [GO:0005739]
	Q9CR60	-0.00840597	0.792976	Other	GOT1B_MOUSE	reviewed	Vesicle transport protein GOT1B (Golgi transport 1 homolog B)	Golt1b	endoplasmic reticulum [GO:0005783]; Golgi membrane [GO:0000139]; integral component of membrane [GO:0016021]; membrane [GO:0016020]
	A0A067XKM8	-0.00815156	0.49107	Mitochondria	A0A067XKM8_MOUSE	unreviewed	NADH-ubiquinone oxidoreductase chain 2 (EC 1.6.5.3)	ND2	integral component of membrane [GO:0016021]; mitochondrial inner membrane [GO:0005743]; respiratory chain [GO:0070469]
	B1AX58	-0.00725535	0.810057	Other	B1AX58_MOUSE	unreviewed	Plastin-3	Pls3
	Q3TJ21	-0.00574019	0.51322	Other	Q3TJ21_MOUSE	unreviewed	Pyrroline-5-carboxylate reductase (EC 1.5.1.2)	Pycr2
	Q8R4N0	-0.00446608	0.357653	Mitochondria	CLYBL_MOUSE	reviewed	Citrate lyase subunit beta-like protein, mitochondrial (Citrate lyase beta-like) (Beta-methylmalate synthase) (EC 2.3.3.-) (Malate synthase) (EC 2.3.3.9)	Clybl Clb	mitochondrion [GO:0005739]
	P20108	-0.00370141	0.922627	Mitochondria	PRDX3_MOUSE	reviewed	Thioredoxin-dependent peroxide reductase, mitochondrial (EC 1.11.1.15) (Antioxidant protein 1) (AOP-1) (PRX III) (Perioredoxin-3) (Protein MER5)	Prdx3 Aop1 Mer5	cytoplasm [GO:0005737]; cytosol [GO:0005829]; early endosome [GO:0005769]; extracellular exosome [GO:0070062]; IkappaB kinase complex [GO:0008385]; mitochondrion [GO:0005739]; myelin sheath [GO:0043209]
	O08917	-0.0035448	0.410604	Other	FLOT1_MOUSE	reviewed	Flotillin-1	Flot1	basolateral plasma membrane [GO:0016323]; caveola [GO:0005901]; cell-cell adherens junction [GO:0005913]; cell-cell contact zone [GO:0044291]; cell-cell junction [GO:0005911]; centriolar satellite [GO:0034451]; COP9 signalosome [GO:0008180]; cortical actin cytoskeleton [GO:0030864]; cytoplasmic vesicle [GO:0031410]; early endosome [GO:0005769]; endosome [GO:0005768]; extracellular exosome [GO:007…
	I1E4X1	-0.001867	0.678254	Other	I1E4X1_MOUSE	unreviewed	Syntaxin-5	Stx5a	membrane [GO:0016020]
	Q9Z1Z0	-0.00168845	0.989315	Other	USO1_MOUSE	reviewed	General vesicular transport factor p115 (Protein USO1 homolog) (Transcytosis-associated protein) (TAP) (Vesicle-docking protein)	Uso1 Vdp	cell-cell adherens junction [GO:0005913]; cytosol [GO:0005829]; endoplasmic reticulum [GO:0005783]; ER to Golgi transport vesicle membrane [GO:0012507]; Golgi apparatus [GO:0005794]; Golgi membrane [GO:0000139]; Golgi stack [GO:0005795]; membrane [GO:0016020]; nucleolus [GO:0005730]; perinuclear region of cytoplasm [GO:0048471]
	Q9ERK4	0.000711774	0.653341	Other	XPO2_MOUSE	reviewed	Exportin-2 (Exp2) (Chromosome segregation 1-like protein) (Importin-alpha re-exporter)	Cse1l Xpo2	cytoplasm [GO:0005737]; cytosol [GO:0005829]; extracellular exosome [GO:0070062]; membrane [GO:0016020]; nuclear envelope [GO:0005635]; nucleoplasm [GO:0005654]
	Q9D517	0.000779354	0.532172	Other	PLCC_MOUSE	reviewed	1-acyl-sn-glycerol-3-phosphate acyltransferase gamma (EC 2.3.1.51) (1-acylglycerol-3-phosphate O-acyltransferase 3) (1-AGP acyltransferase 3) (1-AGPAT 3) (Lysophosphatidic acid acyltransferase gamma) (LPAAT-gamma)	Agpat3 Lpaat3	endoplasmic reticulum [GO:0005783]; endoplasmic reticulum membrane [GO:0005789]; integral component of membrane [GO:0016021]; membrane [GO:0016020]; nuclear envelope [GO:0005635]; plasma membrane [GO:0005886]
	Q8R1B5	0.00918389	0.751888	Other	CPLX3_MOUSE	reviewed	Complexin-3 (Complexin III) (CPX III)	Cplx3	cell junction [GO:0030054]; cytosol [GO:0005829]; membrane [GO:0016020]; plasma membrane [GO:0005886]; presynapse [GO:0098793]; synapse [GO:0045202]
	A2AMH4	0.0143264	0.702416	Other	A2AMH4_MOUSE	unreviewed	Choline transporter-like protein 1	Slc44a1	integral component of membrane [GO:0016021]
	Q9D1A2	0.0151602	0.870862	Other	CNDP2_MOUSE	reviewed	Cytosolic non-specific dipeptidase (EC 3.4.13.18) (CNDP dipeptidase 2) (Glutamate carboxypeptidase-like protein 1)	Cndp2 Cn2	cytoplasm [GO:0005737]; cytosol [GO:0005829]; extracellular exosome [GO:0070062]; nucleoplasm [GO:0005654]
	Q9QXY6	0.018371	0.457548	Other	EHD3_MOUSE	reviewed	EH domain-containing protein 3	Ehd3 Ehd2	ciliary pocket membrane [GO:0020018]; cytoplasm [GO:0005737]; cytosol [GO:0005829]; endocytic vesicle [GO:0030139]; focal adhesion [GO:0005925]; myelin sheath [GO:0043209]; perinuclear region of cytoplasm [GO:0048471]; recycling endosome membrane [GO:0055038]
	Q6PA06	0.0189309	0.662376	Other	ATLA2_MOUSE	reviewed	Atlastin-2 (EC 3.6.5.-) (ADP-ribosylation factor-like protein 6-interacting protein 2) (ARL-6-interacting protein 2) (Aip-2)	Atl2 Arl6ip2	endoplasmic reticulum [GO:0005783]; endoplasmic reticulum membrane [GO:0005789]; integral component of membrane [GO:0016021]; membrane [GO:0016020]
	Q5EBQ0	0.019341	0.440254	Mitochondria	Q5EBQ0_MOUSE	unreviewed	Voltage-dependent anion channel 3	Vdac3	mitochondrial outer membrane [GO:0005741]
	P50153	0.020175	0.803934	Other	GBG4_MOUSE	reviewed	Guanine nucleotide-binding protein G(I)/G(S)/G(O) subunit gamma-4	Gng4 Gngt4	extracellular exosome [GO:0070062]; heterotrimeric G-protein complex [GO:0005834]
	Q6PDI5	0.0224019	0.822247	Other	ECM29_MOUSE	reviewed	Proteasome-associated protein ECM29 homolog (Ecm29)	Ecm29 Kiaa0368	centrosome [GO:0005813]; cytoplasmic vesicle [GO:0031410]; early endosome [GO:0005769]; endocytic vesicle [GO:0030139]; endoplasmic reticulum [GO:0005783]; endoplasmic reticulum-Golgi intermediate compartment [GO:0005793]; ER to Golgi transport vesicle [GO:0030134]; late endosome [GO:0005770]; membrane [GO:0016020]; multivesicular body [GO:0005771]; nucleus [GO:0005634]; proteasome complex [GO:00…
	P80316	0.0236759	0.452755	Other	TCPE_MOUSE	reviewed	T-complex protein 1 subunit epsilon (TCP-1-epsilon) (CCT-epsilon)	Cct5 Ccte Kiaa0098	cell body [GO:0044297]; centrosome [GO:0005813]; chaperonin-containing T-complex [GO:0005832]; cytoplasm [GO:0005737]; extracellular exosome [GO:0070062]; microtubule [GO:0005874]; myelin sheath [GO:0043209]; nucleolus [GO:0005730]; zona pellucida receptor complex [GO:0002199]
	Q8C243	0.0239202	0.691994	Other	Q8C243_MOUSE	unreviewed	Putative uncharacterized protein	Ctsd
	Q8K183	0.0242931	0.328286	Other	PDXK_MOUSE	reviewed	Pyridoxal kinase (EC 2.7.1.35) (Pyridoxine kinase)	Pdxk Pkh	cytoplasm [GO:0005737]; cytosol [GO:0005829]; extracellular exosome [GO:0070062]; nucleoplasm [GO:0005654]; nucleus [GO:0005634]
	Q3UH59	0.0251639	0.828363	Other	Q3UH59_MOUSE	unreviewed	Myosin-10 (Putative uncharacterized protein)	Myh10	myosin complex [GO:0016459]
	Q91ZJ5-2	0.0281925	0.513339	Other	UGPA_MOUSE	reviewed	UTP--glucose-1-phosphate uridylyltransferase (EC 2.7.7.9) (UDP-glucose pyrophosphorylase) (UDPGP) (UGPase)	Ugp2	cytoplasm [GO:0005737]; extracellular exosome [GO:0070062]; nucleus [GO:0005634]
	Q3TXS7	0.0283392	0.702874	Other	PSMD1_MOUSE	reviewed	26S proteasome non-ATPase regulatory subunit 1 (26S proteasome regulatory subunit RPN2) (26S proteasome regulatory subunit S1)	Psmd1	extracellular exosome [GO:0070062]; membrane [GO:0016020]; nucleus [GO:0005634]; proteasome accessory complex [GO:0022624]; proteasome complex [GO:0000502]; proteasome regulatory particle, base subcomplex [GO:0008540]; proteasome storage granule [GO:0034515]
	G3X9G4	0.0346657	0.597766	Other	G3X9G4_MOUSE	unreviewed	Dynamin-2	Dnm2	microtubule [GO:0005874]
	P05480	0.0370855	0.794194	Mitochondria	SRC_MOUSE	reviewed	Neuronal proto-oncogene tyrosine-protein kinase Src (EC 2.7.10.2) (Proto-oncogene c-Src) (pp60c-src) (p60-Src)	Src	actin filament [GO:0005884]; caveola [GO:0005901]; cell-cell adherens junction [GO:0005913]; cytoplasm [GO:0005737]; cytosol [GO:0005829]; extracellular exosome [GO:0070062]; extrinsic component of cytoplasmic side of plasma membrane [GO:0031234]; late endosome [GO:0005770]; lysosome [GO:0005764]; mitochondrial inner membrane [GO:0005743]; mitochondrion [GO:0005739]; neuron projection [GO:0043005…
	Q9CPQ3	0.0413968	0.427584	Mitochondria	TOM22_MOUSE	reviewed	Mitochondrial import receptor subunit TOM22 homolog (Translocase of outer membrane 22 kDa subunit homolog)	Tomm22 Tom22	integral component of membrane [GO:0016021]; integral component of mitochondrial outer membrane [GO:0031307]; membrane [GO:0016020]; mitochondrial inner membrane [GO:0005743]; mitochondrial outer membrane translocase complex [GO:0005742]; mitochondrion [GO:0005739]
	A2AKW0	0.0467661	0.648246	Other	A2AKW0_MOUSE	unreviewed	Solute carrier family 25 member 51	Slc25a51 Mcart1	integral component of membrane [GO:0016021]; mitochondrion [GO:0005739]
	Q3U2X5	0.0524205	0.309864	Mitochondria	Q3U2X5_MOUSE	unreviewed	Amine oxidase (EC 1.4.3.-)	Maoa	integral component of membrane [GO:0016021]; mitochondrial outer membrane [GO:0005741]
	Q9D6M3	0.0564415	0.633444	Mitochondria	GHC1_MOUSE	reviewed	Mitochondrial glutamate carrier 1 (GC-1) (Glutamate/H(+) symporter 1) (Solute carrier family 25 member 22)	Slc25a22 Gc1	integral component of membrane [GO:0016021]; mitochondrial inner membrane [GO:0005743]; mitochondrion [GO:0005739]; nucleoplasm [GO:0005654]
	Q8BIE6-2	0.0568079	0.490432	Other	FRM4A_MOUSE	reviewed	FERM domain-containing protein 4A	Frmd4a Frmd4 Kiaa1294	bicellular tight junction [GO:0005923]; cytoplasm [GO:0005737]; cytoskeleton [GO:0005856]
	Q9QZB7	0.0572502	0.935126	Other	ARP10_MOUSE	reviewed	Actin-related protein 10 (Actin-related protein 11)	Actr10 Act11 Actr11 Arp11	cytoplasm [GO:0005737]; dynactin complex [GO:0005869]
	Q9CPY7	0.0603064	0.246116	Mitochondria	AMPL_MOUSE	reviewed	Cytosol aminopeptidase (EC 3.4.11.1) (Leucine aminopeptidase 3) (LAP-3) (Leucyl aminopeptidase) (Proline aminopeptidase) (EC 3.4.11.5) (Prolyl aminopeptidase)	Lap3 Lapep	cytoplasm [GO:0005737]; extracellular exosome [GO:0070062]; focal adhesion [GO:0005925]; mitochondrion [GO:0005739]; nucleoplasm [GO:0005654]; nucleus [GO:0005634]; trans-Golgi network [GO:0005802]
	H3BIV5	0.0603214	0.593796	Other	H3BIV5_MOUSE	unreviewed	A-kinase anchor protein 5	Akap5	cytoskeleton [GO:0005856]; plasma membrane [GO:0005886]
	A0A0G2JEC4	0.0823979	0.622403	Other	A0A0G2JEC4_MOUSE	unreviewed	Endophilin-B1	Sh3glb1	cytoplasm [GO:0005737]
	Q9WV98	0.0825545	0.612283	Mitochondria	TIM9_MOUSE	reviewed	Mitochondrial import inner membrane translocase subunit Tim9	Timm9 Tim9 Tim9a Timm9a	mitochondrial inner membrane [GO:0005743]; mitochondrial inner membrane protein insertion complex [GO:0042721]; mitochondrial intermembrane space protein transporter complex [GO:0042719]; mitochondrion [GO:0005739]
	A0A0N4SW28	0.0828703	0.115364	Other	A0A0N4SW28_MOUSE	unreviewed	Guanine nucleotide-binding protein subunit gamma	Gng12	heterotrimeric G-protein complex [GO:0005834]
	D3Z5K8	0.0847071	0.238053	Other	D3Z5K8_MOUSE	unreviewed	SH3 and multiple ankyrin repeat domains protein 2	Shank2	dendritic spine [GO:0043197]; ionotropic glutamate receptor complex [GO:0008328]; neurofilament [GO:0005883]; photoreceptor inner segment [GO:0001917]; photoreceptor outer segment [GO:0001750]; postsynaptic membrane [GO:0045211]
	Q3TI05	0.0887121	0.835137	Other	Q3TI05_MOUSE	unreviewed	Chaperonin containing Tcp1, subunit 6a (Zeta) (Chaperonin subunit 6a (Zeta))	Cct6a mCG_12435	cytoplasm [GO:0005737]
	Q3U125	0.0890732	0.290246	Other	Q3U125_MOUSE	unreviewed	Putative uncharacterized protein (Redox-regulatory protein FAM213A)	Fam213a 5730469M10Rik	integral component of membrane [GO:0016021]; mitochondrion [GO:0005739]
	Q9CRB9	0.0891946	0.957026	Mitochondria	MIC19_MOUSE	reviewed	MICOS complex subunit Mic19 (Coiled-coil-helix-coiled-coil-helix domain-containing protein 3)	Chchd3 Mic19	cytoplasm [GO:0005737]; extracellular exosome [GO:0070062]; MICOS complex [GO:0061617]; mitochondrial inner membrane [GO:0005743]; mitochondrion [GO:0005739]; nucleus [GO:0005634]
	Q8R5J9	0.0930724	0.358658	Other	PRAF3_MOUSE	reviewed	PRA1 family protein 3 (ADP-ribosylation factor-like protein 6-interacting protein 5) (ARL-6-interacting protein 5) (Aip-5) (Addicsin) (GTRAP3-18) (Glutamate transporter EAAC1-interacting protein) (Prenylated Rab acceptor protein 2) (Protein JWa)	Arl6ip5 Aip5 Jwa Pra2 Praf3	cytoskeleton [GO:0005856]; endoplasmic reticulum [GO:0005783]; endoplasmic reticulum membrane [GO:0005789]; extracellular exosome [GO:0070062]; integral component of membrane [GO:0016021]; membrane [GO:0016020]; plasma membrane [GO:0005886]
	Q8C166	0.0942959	0.275451	Other	CPNE1_MOUSE	reviewed	Copine-1 (Copine I)	Cpne1	cytoplasm [GO:0005737]; cytosol [GO:0005829]; extracellular exosome [GO:0070062]; membrane [GO:0016020]; nucleus [GO:0005634]; plasma membrane [GO:0005886]
	Q9JK42	0.0972586	0.446333	Mitochondria	PDK2_MOUSE	reviewed	[Pyruvate dehydrogenase (acetyl-transferring)] kinase isozyme 2, mitochondrial (EC 2.7.11.2) (Pyruvate dehydrogenase kinase isoform 2) (PDH kinase 2)	Pdk2	cytoplasm [GO:0005737]; mitochondrial pyruvate dehydrogenase complex [GO:0005967]; mitochondrion [GO:0005739]; nucleoplasm [GO:0005654]
	Q60605	0.101379	0.338852	Other	MYL6_MOUSE	reviewed	Myosin light polypeptide 6 (17 kDa myosin light chain) (LC17) (Myosin light chain 3) (MLC-3) (Myosin light chain alkali 3) (Myosin light chain A3) (Smooth muscle and nonmuscle myosin light chain alkali 6)	Myl6 Myln	brush border [GO:0005903]; extracellular exosome [GO:0070062]; extracellular matrix [GO:0031012]; membrane [GO:0016020]; myosin complex [GO:0016459]; unconventional myosin complex [GO:0016461]; vesicle [GO:0031982]
	Q8CAQ8-2	0.107267	0.340581	Mitochondria	MIC60_MOUSE	reviewed	MICOS complex subunit Mic60 (Mitochondrial inner membrane protein) (Mitofilin)	Immt Mic60	membrane [GO:0016020]; MICOS complex [GO:0061617]; mitochondrial inner membrane [GO:0005743]; mitochondrion [GO:0005739]; myelin sheath [GO:0043209]
	Q8R2Y0	0.110404	0.938417	Mitochondria	ABHD6_MOUSE	reviewed	Monoacylglycerol lipase ABHD6 (EC 3.1.1.23) (2-arachidonoylglycerol hydrolase) (Abhydrolase domain-containing protein 6)	Abhd6	AMPA glutamate receptor complex [GO:0032281]; extracellular exosome [GO:0070062]; integral component of membrane [GO:0016021]; mitochondrion [GO:0005739]
	Q9D1H6	0.113044	0.13362	Mitochondria	NDUF4_MOUSE	reviewed	NADH dehydrogenase [ubiquinone] 1 alpha subcomplex assembly factor 4 (Hormone-regulated proliferation-associated protein of 20 kDa homolog)	Ndufaf4 Hrpap20	mitochondrial membrane [GO:0031966]; mitochondrion [GO:0005739]
	Q571E2	0.11309	0.819972	Other	Q571E2_MOUSE	unreviewed	MFLJ00383 protein (Fragment)	Atp6ap1 mFLJ00383	integral component of membrane [GO:0016021]; proton-transporting V-type ATPase, V1 domain [GO:0033180]
	A0A023J6E4	0.11325	0.808013	Mitochondria	A0A023J6E4_MOUSE	unreviewed	NADH-ubiquinone oxidoreductase chain 4L (EC 1.6.5.3)	ND4L	integral component of membrane [GO:0016021]; mitochondrion [GO:0005739]
	P60840	0.113851	0.567899	Other	ENSA_MOUSE	reviewed	Alpha-endosulfine (ARPP-19e)	Ensa	cytoplasm [GO:0005737]
	Q9CPP6	0.118628	0.355359	Mitochondria	NDUA5_MOUSE	reviewed	NADH dehydrogenase [ubiquinone] 1 alpha subcomplex subunit 5 (Complex I subunit B13) (Complex I-13kD-B) (CI-13kD-B) (NADH-ubiquinone oxidoreductase 13 kDa-B subunit)	Ndufa5	mitochondrial respiratory chain complex I [GO:0005747]; mitochondrion [GO:0005739]; respiratory chain complex I [GO:0045271]
	Q569U9	0.119869	0.844337	Other	Q569U9_MOUSE	unreviewed	Retinol dehydrogenase 14 (All-trans and 9-cis)	Rdh14
	P35700	0.122086	0.178284	Mitochondria	PRDX1_MOUSE	reviewed	Peroxiredoxin-1 (EC 1.11.1.15) (Macrophage 23 kDa stress protein) (Osteoblast-specific factor 3) (OSF-3) (Thioredoxin peroxidase 2) (Thioredoxin-dependent peroxide reductase 2)	Prdx1 Msp23 Paga Tdpx2	cell-cell adherens junction [GO:0005913]; cytoplasm [GO:0005737]; extracellular exosome [GO:0070062]; extracellular matrix [GO:0031012]; extracellular space [GO:0005615]; melanosome [GO:0042470]; mitochondrion [GO:0005739]; myelin sheath [GO:0043209]; nucleus [GO:0005634]
	Q8CI32	0.126914	0.784069	Mitochondria	BAG5_MOUSE	reviewed	BAG family molecular chaperone regulator 5 (BAG-5) (Bcl-2-associated athanogene 5)	Bag5	cytosol [GO:0005829]; inclusion body [GO:0016234]; membrane [GO:0016020]; mitochondrion [GO:0005739]; nucleus [GO:0005634]; perinuclear region of cytoplasm [GO:0048471]
	Q9R1P1	0.134598	0.544338	Mitochondria	PSB3_MOUSE	reviewed	Proteasome subunit beta type-3 (EC 3.4.25.1) (Proteasome chain 13) (Proteasome component C10-II) (Proteasome theta chain)	Psmb3	actin cytoskeleton [GO:0015629]; cytoplasm [GO:0005737]; cytosol [GO:0005829]; extracellular exosome [GO:0070062]; Golgi apparatus [GO:0005794]; mitochondrion [GO:0005739]; nucleoplasm [GO:0005654]; nucleus [GO:0005634]; proteasome complex [GO:0000502]; proteasome core complex [GO:0005839]; proteasome core complex, beta-subunit complex [GO:0019774]
	Q8BFP9	0.135916	0.720843	Mitochondria	PDK1_MOUSE	reviewed	[Pyruvate dehydrogenase (acetyl-transferring)] kinase isozyme 1, mitochondrial (EC 2.7.11.2) (Pyruvate dehydrogenase kinase isoform 1) (PDH kinase 1)	Pdk1	mitochondrial pyruvate dehydrogenase complex [GO:0005967]; mitochondrion [GO:0005739]; plasma membrane [GO:0005886]
	Q3USR5	0.137687	0.662848	Other	Q3USR5_MOUSE	unreviewed	Putative uncharacterized protein	Fbxo2	cytosol [GO:0005829]; dendritic spine [GO:0043197]; extracellular exosome [GO:0070062]; SCF ubiquitin ligase complex [GO:0019005]
	Q9CQN6	0.13844	0.072411	Mitochondria	TM14C_MOUSE	reviewed	Transmembrane protein 14C	Tmem14c	integral component of membrane [GO:0016021]; mitochondrial inner membrane [GO:0005743]; mitochondrion [GO:0005739]
	Q9Z1L5	0.145125	0.412006	Other	CA2D3_MOUSE	reviewed	Voltage-dependent calcium channel subunit alpha-2/delta-3 (Voltage-gated calcium channel subunit alpha-2/delta-3) [Cleaved into: Voltage-dependent calcium channel subunit alpha-2-3; Voltage-dependent calcium channel subunit delta-3]	Cacna2d3	voltage-gated calcium channel complex [GO:0005891]
	Q69ZI4	0.148119	0.657393	Other	Q69ZI4_MOUSE	unreviewed	MKIAA1480 protein (Fragment)	mKIAA1480	integral component of membrane [GO:0016021]
	Q9Z1N5	0.151389	0.692577	Other	DX39B_MOUSE	reviewed	Spliceosome RNA helicase Ddx39b (EC 3.6.4.13) (56 kDa U2AF65-associated protein) (DEAD box protein UAP56) (HLA-B-associated transcript 1 protein)	Ddx39b Bat1 Bat1a Uap56	cytoplasm [GO:0005737]; nuclear matrix [GO:0016363]; nuclear speck [GO:0016607]; nucleoplasm [GO:0005654]; nucleus [GO:0005634]; spliceosomal complex [GO:0005681]; transcription export complex [GO:0000346]; U4 snRNP [GO:0005687]; U6 snRNP [GO:0005688]
	Q9CPU2	0.154471	0.937701	Mitochondria	NDUB2_MOUSE	reviewed	NADH dehydrogenase [ubiquinone] 1 beta subcomplex subunit 2, mitochondrial (Complex I-AGGG) (CI-AGGG) (NADH-ubiquinone oxidoreductase AGGG subunit)	Ndufb2	mitochondrial respiratory chain complex I [GO:0005747]; mitochondrion [GO:0005739]
	Q6IFX2	0.154759	0.832188	Other	K1C42_MOUSE	reviewed	Keratin, type I cytoskeletal 42 (Cytokeratin-42) (CK-42) (Keratin-17n) (Keratin-42) (K42) (Type I keratin Ka22)	Krt42 Ka22	cytoplasm [GO:0005737]; intermediate filament [GO:0005882]
	G3X9Y1	0.155261	0.252408	Other	G3X9Y1_MOUSE	unreviewed	Synaptotagmin III, isoform CRA_a (Synaptotagmin-3)	Syt3 mCG_5706	endosome [GO:0005768]; integral component of membrane [GO:0016021]
	P26231	0.156137	0.436011	Other	CTNA1_MOUSE	reviewed	Catenin alpha-1 (102 kDa cadherin-associated protein) (Alpha E-catenin) (CAP102)	Ctnna1 Catna1	acrosomal vesicle [GO:0001669]; actin cytoskeleton [GO:0015629]; adherens junction [GO:0005912]; catenin complex [GO:0016342]; cell-cell adherens junction [GO:0005913]; cell-cell junction [GO:0005911]; cell junction [GO:0030054]; cytosol [GO:0005829]; flotillin complex [GO:0016600]; focal adhesion [GO:0005925]; Golgi apparatus [GO:0005794]; intercalated disc [GO:0014704]; intracellular membrane-b…
	P70441	0.156406	0.670324	Other	NHRF1_MOUSE	reviewed	Na(+)/H(+) exchange regulatory cofactor NHE-RF1 (NHERF-1) (Ezrin-radixin-moesin-binding phosphoprotein 50) (EBP50) (Regulatory cofactor of Na(+)/H(+) exchanger) (Sodium-hydrogen exchanger regulatory factor 1) (Solute carrier family 9 isoform A3 regulatory factor 1)	Slc9a3r1 Nherf Nherf1	apical part of cell [GO:0045177]; apical plasma membrane [GO:0016324]; brush border membrane [GO:0031526]; cell periphery [GO:0071944]; centrosome [GO:0005813]; cytoplasm [GO:0005737]; endomembrane system [GO:0012505]; extracellular exosome [GO:0070062]; filopodium [GO:0030175]; intracellular membrane-bounded organelle [GO:0043231]; membrane [GO:0016020]; membrane raft [GO:0045121]; microvillus […
	Q8BYP9	0.159956	0.852898	Other	Q8BYP9_MOUSE	unreviewed	Putative uncharacterized protein	Atl2 Arl6ip2	integral component of membrane [GO:0016021]
	Q7TQ95	0.159967	0.495858	Other	LNP_MOUSE	reviewed	Protein lunapark (Protein ulnaless)	Lnp Kiaa1715 Uln	endoplasmic reticulum membrane [GO:0005789]; endoplasmic reticulum tubular network [GO:0071782]; integral component of membrane [GO:0016021]
	Q8C338	0.160252	0.0929186	Other	Q8C338_MOUSE	unreviewed	Isocitrate dehydrogenase [NADP] (EC 1.1.1.42)	Idh1
	P10630-2	0.161659	0.231025	Other	IF4A2_MOUSE	reviewed	Eukaryotic initiation factor 4A-II (eIF-4A-II) (eIF4A-II) (EC 3.6.4.13) (ATP-dependent RNA helicase eIF4A-2)	Eif4a2 Ddx2b	perinuclear region of cytoplasm [GO:0048471]
	P20152	0.161895	0.359596	Other	VIME_MOUSE	reviewed	Vimentin	Vim	cell leading edge [GO:0031252]; cell projection [GO:0042995]; cytoplasm [GO:0005737]; cytoskeleton [GO:0005856]; cytosol [GO:0005829]; extracellular exosome [GO:0070062]; extracellular matrix [GO:0031012]; focal adhesion [GO:0005925]; intermediate filament [GO:0005882]; intermediate filament cytoskeleton [GO:0045111]; neuron projection [GO:0043005]; peroxisome [GO:0005777]; plasma membrane [GO:00…
	Q9QYA2	0.165306	0.0379705	Mitochondria	TOM40_MOUSE	reviewed	Mitochondrial import receptor subunit TOM40 homolog (Mitochondrial outer membrane protein of 35 kDa) (MOM35) (Protein Haymaker) (Translocase of outer membrane 40 kDa subunit homolog)	Tomm40 Mom35 Tom40	cytoplasm [GO:0005737]; extracellular exosome [GO:0070062]; integral component of membrane [GO:0016021]; integral component of mitochondrial membrane [GO:0032592]; mitochondrial outer membrane translocase complex [GO:0005742]; mitochondrion [GO:0005739]; nucleoplasm [GO:0005654]; pore complex [GO:0046930]
	O54984	0.166356	0.183747	Other	ASNA_MOUSE	reviewed	ATPase Asna1 (EC 3.6.-.-) (Arsenical pump-driving ATPase) (Arsenite-stimulated ATPase)	Asna1 Arsa	endoplasmic reticulum [GO:0005783]; extracellular exosome [GO:0070062]; nucleolus [GO:0005730]; nucleus [GO:0005634]
	A2AGT5	0.169766	0.744681	Other	CKAP5_MOUSE	reviewed	Cytoskeleton-associated protein 5	Ckap5	cell-cell adherens junction [GO:0005913]; centrosome [GO:0005813]; condensed chromosome kinetochore [GO:0000777]; cytoplasm [GO:0005737]; kinetochore [GO:0000776]; membrane [GO:0016020]; protein complex [GO:0043234]; spindle pole [GO:0000922]
	Q99NE5-7	0.171218	0.89644	Other	RIMS1_MOUSE	reviewed	Regulating synaptic membrane exocytosis protein 1 (Rab-3-interacting molecule 1) (RIM 1) (Rab-3-interacting protein 1)	Rims1 Kiaa0340 Rab3ip1 Rim1	cell junction [GO:0030054]; plasma membrane [GO:0005886]; postsynaptic density [GO:0014069]; presynaptic active zone [GO:0048786]; presynaptic membrane [GO:0042734]; synapse [GO:0045202]; vesicle [GO:0031982]
	P35585	0.172925	0.306563	Other	AP1M1_MOUSE	reviewed	AP-1 complex subunit mu-1 (AP-mu chain family member mu1A) (Adaptor protein complex AP-1 subunit mu-1) (Adaptor-related protein complex 1 subunit mu-1) (Clathrin assembly protein complex 1 mu-1 medium chain 1) (Clathrin coat assembly protein AP47) (Clathrin coat-associated protein AP47) (Golgi adaptor HA1/AP1 adaptin mu-1 subunit) (Mu-adaptin 1) (Mu1A-adaptin)	Ap1m1 Cltnm	clathrin adaptor complex [GO:0030131]; clathrin-coated vesicle membrane [GO:0030665]; extracellular exosome [GO:0070062]; membrane [GO:0016020]; trans-Golgi network [GO:0005802]
	P48036	0.173352	0.292185	Other	ANXA5_MOUSE	reviewed	Annexin A5 (Anchorin CII) (Annexin V) (Annexin-5) (Calphobindin I) (CBP-I) (Endonexin II) (Lipocortin V) (Placental anticoagulant protein 4) (PP4) (Placental anticoagulant protein I) (PAP-I) (Thromboplastin inhibitor) (Vascular anticoagulant-alpha) (VAC-alpha)	Anxa5 Anx5	endothelial microparticle [GO:0072563]; external side of plasma membrane [GO:0009897]; extracellular exosome [GO:0070062]; focal adhesion [GO:0005925]; intracellular [GO:0005622]; membrane [GO:0016020]
	P08730	0.173506	0.552796	Other	K1C13_MOUSE	reviewed	Keratin, type I cytoskeletal 13 (47 kDa cytokeratin) (Cytokeratin-13) (CK-13) (Keratin-13) (K13)	Krt13 Krt1-13	extracellular exosome [GO:0070062]; intermediate filament cytoskeleton [GO:0045111]; keratin filament [GO:0045095]; nucleus [GO:0005634]
	Q9CPN9	0.176336	0.108784	Other	Q9CPN9_MOUSE	unreviewed	Protein 2210010C04Rik (Putative uncharacterized protein) (RIKEN cDNA 2210010C04, isoform CRA_b) (Trypsinogen 7)	2210010C04Rik trypsinogen mCG_15095	extracellular space [GO:0005615]
	Q5SX53	0.179408	0.0101529	Mitochondria	Q5SX53_MOUSE	unreviewed	Solute carrier family 25 (Mitochondrial carrier oxoglutarate carrier), member 11, isoform CRA_b	Slc25a11 mCG_21174	integral component of membrane [GO:0016021]; mitochondrial inner membrane [GO:0005743]; nucleus [GO:0005634]
	Q9DBE8	0.183018	0.153445	Other	ALG2_MOUSE	reviewed	Alpha-1,3/1,6-mannosyltransferase ALG2 (EC 2.4.1.132) (EC 2.4.1.257) (Asparagine-linked glycosylation protein 2 homolog) (GDP-Man:Man(1)GlcNAc(2)-PP-Dol alpha-1,3-mannosyltransferase) (GDP-Man:Man(1)GlcNAc(2)-PP-dolichol mannosyltransferase) (GDP-Man:Man(2)GlcNAc(2)-PP-Dol alpha-1,6-mannosyltransferase)	Alg2 MNCb-5081	cytoplasm [GO:0005737]; endoplasmic reticulum [GO:0005783]; integral component of membrane [GO:0016021]; membrane [GO:0016020]; nucleus [GO:0005634]; perinuclear region of cytoplasm [GO:0048471]
	Q8BLF1	0.183442	0.132226	Other	NCEH1_MOUSE	reviewed	Neutral cholesterol ester hydrolase 1 (NCEH) (EC 3.1.1.-) (Arylacetamide deacetylase-like 1) (Chlorpyrifos oxon-binding protein) (CPO-BP)	Nceh1 Aadacl1 Kiaa1363	endoplasmic reticulum [GO:0005783]; integral component of membrane [GO:0016021]; membrane [GO:0016020]
	G3X8X7	0.184675	0.222265	Other	G3X8X7_MOUSE	unreviewed	Vacuolar protein sorting 16 (Yeast) (Vacuolar protein sorting-associated protein 16 homolog)	Vps16 mCG_9913	axon [GO:0030424]; early endosome [GO:0005769]; HOPS complex [GO:0030897]; late endosome [GO:0005770]; lysosomal membrane [GO:0005765]; neuronal cell body [GO:0043025]; recycling endosome [GO:0055037]
	P80315	0.185103	0.117956	Other	TCPD_MOUSE	reviewed	T-complex protein 1 subunit delta (TCP-1-delta) (A45) (CCT-delta)	Cct4 Cctd	cell body [GO:0044297]; centrosome [GO:0005813]; chaperonin-containing T-complex [GO:0005832]; cilium [GO:0005929]; cytoplasm [GO:0005737]; extracellular exosome [GO:0070062]; melanosome [GO:0042470]; microtubule [GO:0005874]; nucleoplasm [GO:0005654]; zona pellucida receptor complex [GO:0002199]
	Q3TWN8	0.187394	0.153419	Other	Q3TWN8_MOUSE	unreviewed	Putative uncharacterized protein	Aldh18a1	cytoplasm [GO:0005737]
	Q5DTL5	0.192002	0.051146	Other	Q5DTL5_MOUSE	unreviewed	MKIAA4141 protein (Fragment)	Slit2 mKIAA4141
	Q8C5H8	0.192878	0.503315	Mitochondria	NAKD2_MOUSE	reviewed	NAD kinase 2, mitochondrial (EC 2.7.1.23) (Mitochondrial NAD kinase) (NAD kinase domain-containing protein 1, mitochondrial)	Nadk2 Mnadk Nadkd1	mitochondrion [GO:0005739]
	Q561N4	0.192939	0.283177	Other	Q561N4_MOUSE	unreviewed	MCG1032217 (MCG131170) (Putative uncharacterized protein) (Ubiquitin-conjugating enzyme E2L 3)	Ube2l3 mCG_1032217 mCG_131170	cytoplasm [GO:0005737]; extracellular exosome [GO:0070062]; nucleus [GO:0005634]
	Q3UUH0	0.194817	0.575367	Other	Q3UUH0_MOUSE	unreviewed	Putative uncharacterized protein	Asl
	Q9CQI6	0.199257	0.140795	Other	COTL1_MOUSE	reviewed	Coactosin-like protein	Cotl1 Clp	cytoplasm [GO:0005737]; cytoskeleton [GO:0005856]; extracellular exosome [GO:0070062]; nucleus [GO:0005634]
	P18572-2	0.203398	0.386366	Mitochondria	BASI_MOUSE	reviewed	Basigin (Basic immunoglobulin superfamily) (HT7 antigen) (Membrane glycoprotein gp42) (CD antigen CD147)	Bsg	acrosomal membrane [GO:0002080]; cell-cell adherens junction [GO:0005913]; extracellular exosome [GO:0070062]; focal adhesion [GO:0005925]; integral component of plasma membrane [GO:0005887]; melanosome [GO:0042470]; membrane [GO:0016020]; membrane raft [GO:0045121]; mitochondrion [GO:0005739]; plasma membrane [GO:0005886]; sarcolemma [GO:0042383]
	Q9D6J5	0.203415	0.117735	Mitochondria	NDUB8_MOUSE	reviewed	NADH dehydrogenase [ubiquinone] 1 beta subcomplex subunit 8, mitochondrial (Complex I-ASHI) (CI-ASHI) (NADH-ubiquinone oxidoreductase ASHI subunit)	Ndufb8	endoplasmic reticulum [GO:0005783]; integral component of membrane [GO:0016021]; mitochondrial inner membrane [GO:0005743]; mitochondrial respiratory chain complex I [GO:0005747]; mitochondrion [GO:0005739]
	F7C846	0.205286	0.122863	Mitochondria	F7C846_MOUSE	unreviewed	Metaxin-1	Mtx1	integral component of membrane [GO:0016021]; mitochondrial outer membrane [GO:0005741]
	Q922J6	0.20614	0.185586	Other	TSN2_MOUSE	reviewed	Tetraspanin-2 (Tspan-2)	Tspan2	integral component of plasma membrane [GO:0005887]; myelin sheath [GO:0043209]; plasma membrane [GO:0005886]
	Q8JZQ2	0.211976	0.00828965	Mitochondria	AFG32_MOUSE	reviewed	AFG3-like protein 2 (EC 3.4.24.-)	Afg3l2	m-AAA complex [GO:0005745]; mitochondrial inner membrane [GO:0005743]; mitochondrion [GO:0005739]
	P19096	0.216744	0.17148	Mitochondria	FAS_MOUSE	reviewed	Fatty acid synthase (EC 2.3.1.85) [Includes: [Acyl-carrier-protein] S-acetyltransferase (EC 2.3.1.38); [Acyl-carrier-protein] S-malonyltransferase (EC 2.3.1.39); 3-oxoacyl-[acyl-carrier-protein] synthase (EC 2.3.1.41); 3-oxoacyl-[acyl-carrier-protein] reductase (EC 1.1.1.100); 3-hydroxyacyl-[acyl-carrier-protein] dehydratase (EC 4.2.1.59); Enoyl-[acyl-carrier-protein] reductase (EC 1.3.1.39); Ole…	Fasn	cell-cell adherens junction [GO:0005913]; cytoplasm [GO:0005737]; extracellular exosome [GO:0070062]; glycogen granule [GO:0042587]; Golgi apparatus [GO:0005794]; melanosome [GO:0042470]; membrane [GO:0016020]; mitochondrion [GO:0005739]; plasma membrane [GO:0005886]
	Q9D710	0.21768	0.268724	Other	TMX2_MOUSE	reviewed	Thioredoxin-related transmembrane protein 2 (Thioredoxin domain-containing protein 14)	Tmx2 Txndc14	cell [GO:0005623]; integral component of membrane [GO:0016021]
	A2ASZ8-3	0.222633	0.375437	Mitochondria	SCMC2_MOUSE	reviewed	Calcium-binding mitochondrial carrier protein SCaMC-2 (Small calcium-binding mitochondrial carrier protein 2) (Solute carrier family 25 member 25)	Slc25a25 Kiaa1896 Scamc2	extracellular exosome [GO:0070062]; integral component of membrane [GO:0016021]; intracellular membrane-bounded organelle [GO:0043231]; mitochondrial inner membrane [GO:0005743]; mitochondrion [GO:0005739]
	Q91YE6	0.231408	0.312874	Other	IPO9_MOUSE	reviewed	Importin-9 (Imp9) (Importin-9a) (Imp9a) (Importin-9b) (Imp9b) (Ran-binding protein 9) (RanBP9)	Ipo9 Imp9 Ranbp9	cytoplasm [GO:0005737]; cytosol [GO:0005829]; membrane [GO:0016020]; nuclear envelope [GO:0005635]
	Q3ULT2	0.2318	0.661475	Other	Q3ULT2_MOUSE	unreviewed	Actinin alpha 4 (Non-muscle alpha-actinin 4)	Actn4 mCG_2999	brush border [GO:0005903]; cell-cell junction [GO:0005911]; cortical cytoskeleton [GO:0030863]; extracellular exosome [GO:0070062]; extracellular space [GO:0005615]; focal adhesion [GO:0005925]; intracellular ribonucleoprotein complex [GO:0030529]; neuron projection [GO:0043005]; nucleus [GO:0005634]; perinuclear region of cytoplasm [GO:0048471]; protein complex [GO:0043234]; pseudopodium [GO:003…
	Q9CRD0	0.241776	0.0307282	Mitochondria	OCAD1_MOUSE	reviewed	OCIA domain-containing protein 1	Ociad1 Asrij	endosome [GO:0005768]; membrane [GO:0016020]; mitochondrion [GO:0005739]
	Q5RL79	0.24352	0.527206	Other	KTAP2_MOUSE	reviewed	Keratinocyte-associated protein 2 (KCP-2)	Krtcap2	endoplasmic reticulum membrane [GO:0005789]; integral component of membrane [GO:0016021]
	Q8CHP8	0.246113	0.275018	Other	PGP_MOUSE	reviewed	Glycerol-3-phosphate phosphatase (G3PP) (EC 3.1.3.21) (Aspartate-based ubiquitous Mg(2+)-dependent phosphatase) (AUM) (EC 3.1.3.48) (Phosphoglycolate phosphatase) (PGP)	Pgp	cytosol [GO:0005829]
	Q99L43	0.252064	0.132644	Mitochondria	CDS2_MOUSE	reviewed	Phosphatidate cytidylyltransferase 2 (EC 2.7.7.41) (CDP-DAG synthase 2) (CDP-DG synthase 2) (CDP-diacylglycerol synthase 2) (CDS 2) (CDP-diglyceride pyrophosphorylase 2) (CDP-diglyceride synthase 2) (CTP:phosphatidate cytidylyltransferase 2)	Cds2	endoplasmic reticulum [GO:0005783]; endoplasmic reticulum membrane [GO:0005789]; integral component of membrane [GO:0016021]; membrane [GO:0016020]; mitochondrial inner membrane [GO:0005743]
	P24549	0.25317	0.102957	Other	AL1A1_MOUSE	reviewed	Retinal dehydrogenase 1 (RALDH 1) (RalDH1) (EC 1.2.1.-) (EC 1.2.1.36) (ALDH-E1) (ALHDII) (Aldehyde dehydrogenase family 1 member A1) (Aldehyde dehydrogenase, cytosolic)	Aldh1a1 Ahd-2 Ahd2 Aldh1	cytosol [GO:0005829]; extracellular exosome [GO:0070062]
	Q6ZPH4	0.260143	0.239713	Other	Q6ZPH4_MOUSE	unreviewed	MKIAA1835 protein (Fragment)	Rangap1 mKIAA1835
	P62073	0.261317	0.19719	Mitochondria	TIM10_MOUSE	reviewed	Mitochondrial import inner membrane translocase subunit Tim10	Timm10 Tim10	mitochondrial inner membrane [GO:0005743]; mitochondrial intermembrane space protein transporter complex [GO:0042719]; mitochondrion [GO:0005739]
	O70251	0.262539	0.00839164	Other	EF1B_MOUSE	reviewed	Elongation factor 1-beta (EF-1-beta)	Eef1b Eef1b2	cytoplasm [GO:0005737]; endoplasmic reticulum [GO:0005783]; eukaryotic translation elongation factor 1 complex [GO:0005853]
	Q9CZP5	0.266098	0.107684	Mitochondria	BCS1_MOUSE	reviewed	Mitochondrial chaperone BCS1 (BCS1-like protein)	Bcs1l	integral component of membrane [GO:0016021]; mitochondrial inner membrane [GO:0005743]; mitochondrion [GO:0005739]
	Q4VA32	0.270508	0.0738954	Other	Q4VA32_MOUSE	unreviewed	Putative uncharacterized protein (Thioesterase superfamily member 2) (Thioesterase superfamily member 2, isoform CRA_a)	Acot13 Them2 mCG_3144 RP23-92G13.5-001	extracellular exosome [GO:0070062]; mitochondrion [GO:0005739]; nucleus [GO:0005634]
	F8SLQ1	0.271255	0.104002	Other	F8SLQ1_MOUSE	unreviewed	PEX5-related protein (Peroxisomal biogenesis factor 5-like protein transcript variant 6) (Peroxisomal biogenesis factor 5-like protein transcript variant 7) (Peroxisomal biogenesis factor 5-like protein transcript variant 8)	Pex5l	receptor complex [GO:0043235]
	E9Q5L3	0.272617	0.0538201	Mitochondria	E9Q5L3_MOUSE	unreviewed	Short/branched chain-specific acyl-CoA dehydrogenase, mitochondrial	Acadsb	integral component of membrane [GO:0016021]
	Q01405	0.275495	0.202417	Other	SC23A_MOUSE	reviewed	Protein transport protein Sec23A (SEC23-related protein A)	Sec23a Sec23 Sec23r	COPII vesicle coat [GO:0030127]; endoplasmic reticulum membrane [GO:0005789]; ER to Golgi transport vesicle [GO:0030134]; Golgi membrane [GO:0000139]; perinuclear region of cytoplasm [GO:0048471]; smooth endoplasmic reticulum membrane [GO:0030868]
	Q5SWU9-2	0.276238	0.0565066	Mitochondria	ACACA_MOUSE	reviewed	Acetyl-CoA carboxylase 1 (ACC1) (EC 6.4.1.2) (ACC-alpha) (Acetyl-CoA carboxylase 265) [Includes: Biotin carboxylase (EC 6.3.4.14)]	Acaca Acac Gm738	actin cytoskeleton [GO:0015629]; cytoplasm [GO:0005737]; cytosol [GO:0005829]; extracellular exosome [GO:0070062]; mitochondrion [GO:0005739]; nucleolus [GO:0005730]
	Q8BG51-4	0.27973	0.0459267	Mitochondria	MIRO1_MOUSE	reviewed	Mitochondrial Rho GTPase 1 (MIRO-1) (EC 3.6.5.-) (Ras homolog gene family member T1)	Rhot1 Arht1	integral component of mitochondrial outer membrane [GO:0031307]; membrane [GO:0016020]; mitochondrion [GO:0005739]
	Q792Z1	0.281382	0.435296	Other	Q792Z1_MOUSE	unreviewed	MCG140784 (Protein Try10) (Putative uncharacterized protein) (Trypsin 10) (Trypsinogen 10)	Try10 Tcrb-V20 trypsinogen mCG_140784	blood microparticle [GO:0072562]; extracellular exosome [GO:0070062]; extracellular space [GO:0005615]
	E9QNN1	0.282407	0.239894	Other	E9QNN1_MOUSE	unreviewed	ATP-dependent RNA helicase A	Dhx9
	Q8R123-2	0.284529	0.000300126	Other	FAD1_MOUSE	reviewed	FAD synthase (EC 2.7.7.2) (FAD pyrophosphorylase) (FMN adenylyltransferase) (Flavin adenine dinucleotide synthase) [Includes: Molybdenum cofactor biosynthesis protein-like region; FAD synthase region]	Flad1	cytoplasm [GO:0005737]; plasma membrane [GO:0005886]
	P21614	0.286882	0.159559	Other	VTDB_MOUSE	reviewed	Vitamin D-binding protein (DBP) (VDB) (Gc-globulin) (Group-specific component)	Gc	blood microparticle [GO:0072562]; extracellular exosome [GO:0070062]; extracellular space [GO:0005615]
	Q9QZX7	0.287789	0.14278	Other	SRR_MOUSE	reviewed	Serine racemase (EC 5.1.1.18) (D-serine ammonia-lyase) (D-serine dehydratase) (EC 4.3.1.18) (L-serine ammonia-lyase) (L-serine dehydratase) (EC 4.3.1.17)	Srr	apical part of cell [GO:0045177]; cytoplasm [GO:0005737]; neuronal cell body [GO:0043025]; plasma membrane [GO:0005886]
	Q9JMA1	0.289628	0.123688	Other	UBP14_MOUSE	reviewed	Ubiquitin carboxyl-terminal hydrolase 14 (EC 3.4.19.12) (Deubiquitinating enzyme 14) (Ubiquitin thioesterase 14) (Ubiquitin-specific-processing protease 14)	Usp14	cell surface [GO:0009986]; cytoplasm [GO:0005737]; cytoplasmic vesicle [GO:0031410]; extracellular exosome [GO:0070062]; plasma membrane [GO:0005886]; proteasome complex [GO:0000502]; synapse [GO:0045202]
	P97823	0.29196	0.00183408	Mitochondria	LYPA1_MOUSE	reviewed	Acyl-protein thioesterase 1 (APT-1) (EC 3.1.2.-) (Lysophospholipase 1) (Lysophospholipase I) (LPL-I) (LysoPLA I)	Lypla1 Apt1 Pla1a	cytosol [GO:0005829]; extracellular exosome [GO:0070062]; mitochondrion [GO:0005739]
	Q9JIG8	0.292657	0.262259	Other	PRAF2_MOUSE	reviewed	PRA1 family protein 2	Praf2 DXImx39e	endosome membrane [GO:0010008]; integral component of membrane [GO:0016021]
	P62315	0.292689	0.130425	Other	SMD1_MOUSE	reviewed	Small nuclear ribonucleoprotein Sm D1 (Sm-D1) (Sm-D autoantigen) (snRNP core protein D1)	Snrpd1	catalytic step 2 spliceosome [GO:0071013]; commitment complex [GO:0000243]; cytoplasm [GO:0005737]; cytosol [GO:0005829]; methylosome [GO:0034709]; nucleus [GO:0005634]; pICln-Sm protein complex [GO:0034715]; precatalytic spliceosome [GO:0071011]; prespliceosome [GO:0071010]; SMN-Sm protein complex [GO:0034719]; spliceosomal tri-snRNP complex [GO:0097526]; U12-type spliceosomal complex [GO:000568…
	Q8BP47	0.292812	0.237933	Mitochondria	SYNC_MOUSE	reviewed	Asparagine--tRNA ligase, cytoplasmic (EC 6.1.1.22) (Asparaginyl-tRNA synthetase) (AsnRS)	Nars	cytoplasm [GO:0005737]; extracellular exosome [GO:0070062]; mitochondrion [GO:0005739]
	Q6ZQF2	0.297343	0.161239	Other	Q6ZQF2_MOUSE	unreviewed	MKIAA0253 protein (Fragment)	Ncstn mKIAA0253	endoplasmic reticulum [GO:0005783]; Golgi apparatus [GO:0005794]; integral component of plasma membrane [GO:0005887]
	Q99JB2	0.299212	0.004165	Mitochondria	STML2_MOUSE	reviewed	Stomatin-like protein 2, mitochondrial (SLP-2) (mslp2)	Stoml2 Slp2	actin cytoskeleton [GO:0015629]; COP9 signalosome [GO:0008180]; extrinsic component of plasma membrane [GO:0019897]; immunological synapse [GO:0001772]; membrane raft [GO:0045121]; mitochondrial inner membrane [GO:0005743]; mitochondrial intermembrane space [GO:0005758]; mitochondrion [GO:0005739]; T cell receptor complex [GO:0042101]
	Q64516	0.302276	0.108317	Mitochondria	GLPK_MOUSE	reviewed	Glycerol kinase (GK) (Glycerokinase) (EC 2.7.1.30) (ATP:glycerol 3-phosphotransferase)	Gk Gyk	cytosol [GO:0005829]; mitochondrial outer membrane [GO:0005741]; mitochondrion [GO:0005739]; nucleus [GO:0005634]
	Q9CQQ0	0.303006	0.662232	Other	SMIM8_MOUSE	reviewed	Small integral membrane protein 8	Smim8	integral component of membrane [GO:0016021]
	P22437	0.306628	0.395275	Other	PGH1_MOUSE	reviewed	Prostaglandin G/H synthase 1 (EC 1.14.99.1) (Cyclooxygenase-1) (COX-1) (Prostaglandin H2 synthase 1) (PGH synthase 1) (PGHS-1) (PHS 1) (Prostaglandin-endoperoxide synthase 1)	Ptgs1 Cox-1 Cox1	cytoplasm [GO:0005737]; endoplasmic reticulum membrane [GO:0005789]; extracellular exosome [GO:0070062]; Golgi apparatus [GO:0005794]; intracellular membrane-bounded organelle [GO:0043231]; organelle membrane [GO:0031090]; photoreceptor outer segment [GO:0001750]
	B0V2N1	0.310201	0.122952	Other	PTPRS_MOUSE	reviewed	Receptor-type tyrosine-protein phosphatase S (R-PTP-S) (EC 3.1.3.48) (PTPNU-3) (Receptor-type tyrosine-protein phosphatase sigma) (R-PTP-sigma)	Ptprs	extracellular exosome [GO:0070062]; integral component of membrane [GO:0016021]
	Q3TJG2	0.31023	0.0655438	Other	Q3TJG2_MOUSE	unreviewed	Acyl carrier protein	Ndufab1
	Q99JP7	0.310843	0.043881	Other	GGT7_MOUSE	reviewed	Gamma-glutamyltransferase 7 (GGT 7) (EC 2.3.2.2) (Gamma-glutamyltransferase-like 3) (Gamma-glutamyltranspeptidase 7) (Glutathione hydrolase 7) (EC 3.4.19.13) [Cleaved into: Gamma-glutamyltransferase 7 heavy chain; Gamma-glutamyltransferase 7 light chain]	Ggt7 Ggtl3	integral component of membrane [GO:0016021]
	Q3U111	0.312334	0.284647	Other	Q3U111_MOUSE	unreviewed	Putative uncharacterized protein (Fragment)	Rdx	cytoplasm [GO:0005737]; cytoskeleton [GO:0005856]; extrinsic component of membrane [GO:0019898]
	Q3TQP7	0.313814	0.0736812	Other	Q3TQP7_MOUSE	unreviewed	Putative uncharacterized protein	Acat1
	A0A0R4J0I9	0.314689	0.0942708	Other	A0A0R4J0I9_MOUSE	unreviewed	Low density lipoprotein receptor-related protein 1 (Prolow-density lipoprotein receptor-related protein 1)	Lrp1 mCG_17035	clathrin-coated vesicle [GO:0030136]; dendrite [GO:0030425]; endosome [GO:0005768]; focal adhesion [GO:0005925]; integral component of membrane [GO:0016021]; lysosomal membrane [GO:0005765]; neuronal cell body [GO:0043025]; nucleolus [GO:0005730]; receptor complex [GO:0043235]
	Q8BGH2	0.316409	0.00113932	Mitochondria	SAM50_MOUSE	reviewed	Sorting and assembly machinery component 50 homolog	Samm50	extracellular exosome [GO:0070062]; integral component of membrane [GO:0016021]; mitochondrial inner membrane [GO:0005743]; mitochondrial outer membrane [GO:0005741]; mitochondrial sorting and assembly machinery complex [GO:0001401]; mitochondrion [GO:0005739]
	Q9WUR9	0.317078	0.00655767	Mitochondria	KAD4_MOUSE	reviewed	Adenylate kinase 4, mitochondrial (AK 4) (EC 2.7.4.10) (EC 2.7.4.6) (Adenylate kinase 3-like) (Adenylate kinase isoenzyme 4) (GTP:AMP phosphotransferase AK4)	Ak4 Ak-4 Ak3b Ak3l1	extracellular exosome [GO:0070062]; mitochondrial matrix [GO:0005759]; mitochondrion [GO:0005739]
	P35979	0.322553	0.569524	Other	RL12_MOUSE	reviewed	60S ribosomal protein L12	Rpl12	cytoplasm [GO:0005737]; cytosolic large ribosomal subunit [GO:0022625]; extracellular exosome [GO:0070062]; extracellular matrix [GO:0031012]; focal adhesion [GO:0005925]; membrane [GO:0016020]; nucleolus [GO:0005730]; nucleus [GO:0005634]
	O09167	0.323456	0.154449	Other	RL21_MOUSE	reviewed	60S ribosomal protein L21	Rpl21	cytoplasm [GO:0005737]; cytosolic large ribosomal subunit [GO:0022625]; membrane [GO:0016020]; nucleolus [GO:0005730]
	A0A023J5Z6	0.324821	0.0384464	Mitochondria	A0A023J5Z6_MOUSE	unreviewed	NADH-ubiquinone oxidoreductase chain 1 (EC 1.6.5.3)	ND1	integral component of membrane [GO:0016021]; mitochondrial inner membrane [GO:0005743]
	B7ZP20	0.337932	0.519451	Other	B7ZP20_MOUSE	unreviewed	Ankyrin repeat and FYVE domain containing 1	Ankfy1
	A2AQR0	0.341328	0.00133643	Other	A2AQR0_MOUSE	unreviewed	Glycerol-3-phosphate dehydrogenase (EC 1.1.5.3)	Gpd2	glycerol-3-phosphate dehydrogenase complex [GO:0009331]
	Q9DB15	0.348873	0.0294776	Mitochondria	RM12_MOUSE	reviewed	39S ribosomal protein L12, mitochondrial (L12mt) (MRP-L12)	Mrpl12 Rpml12	mitochondrial large ribosomal subunit [GO:0005762]; mitochondrial ribosome [GO:0005761]; mitochondrion [GO:0005739]
	Q64727	0.348986	0.0651272	Other	VINC_MOUSE	reviewed	Vinculin (Metavinculin)	Vcl	actin cytoskeleton [GO:0015629]; adherens junction [GO:0005912]; brush border [GO:0005903]; cell-cell adherens junction [GO:0005913]; cell-cell junction [GO:0005911]; costamere [GO:0043034]; cytoplasm [GO:0005737]; extracellular exosome [GO:0070062]; extracellular vesicle [GO:1903561]; fascia adherens [GO:0005916]; focal adhesion [GO:0005925]; inner dense plaque of desmosome [GO:0090637]; outer d…
	Q3UPL0	0.353739	0.146288	Other	SC31A_MOUSE	reviewed	Protein transport protein Sec31A (SEC31-like protein 1) (SEC31-related protein A)	Sec31a Sec31l1	cytoplasm [GO:0005737]; endoplasmic reticulum [GO:0005783]; endoplasmic reticulum exit site [GO:0070971]; endoplasmic reticulum membrane [GO:0005789]; ER to Golgi transport vesicle [GO:0030134]; ER to Golgi transport vesicle membrane [GO:0012507]; intracellular membrane-bounded organelle [GO:0043231]; perinuclear region of cytoplasm [GO:0048471]; vesicle coat [GO:0030120]
	P14824	0.360234	0.157413	Mitochondria	ANXA6_MOUSE	reviewed	Annexin A6 (67 kDa calelectrin) (Annexin VI) (Annexin-6) (Calphobindin-II) (CPB-II) (Chromobindin-20) (Lipocortin VI) (Protein III) (p68) (p70)	Anxa6 Anx6	cytosol [GO:0005829]; extracellular exosome [GO:0070062]; focal adhesion [GO:0005925]; late endosome membrane [GO:0031902]; lysosomal membrane [GO:0005765]; melanosome [GO:0042470]; membrane [GO:0016020]; mitochondrion [GO:0005739]; perinuclear region of cytoplasm [GO:0048471]
	Q9EQI8	0.36325	0.750134	Mitochondria	RM46_MOUSE	reviewed	39S ribosomal protein L46, mitochondrial (L46mt) (MRP-L46)	Mrpl46	cell junction [GO:0030054]; mitochondrial large ribosomal subunit [GO:0005762]; mitochondrion [GO:0005739]; nucleoplasm [GO:0005654]
	P19324	0.364689	0.189937	Other	SERPH_MOUSE	reviewed	Serpin H1 (47 kDa heat shock protein) (Collagen-binding protein) (Colligin) (Serine protease inhibitor J6)	Serpinh1 Cbp1 Hsp47	cytoplasm [GO:0005737]; endoplasmic reticulum [GO:0005783]; endoplasmic reticulum-Golgi intermediate compartment [GO:0005793]; endoplasmic reticulum lumen [GO:0005788]; extracellular exosome [GO:0070062]; membrane raft [GO:0045121]
	Q543R4	0.364932	0.121988	Other	Q543R4_MOUSE	unreviewed	Putative uncharacterized protein	Cpe	extracellular exosome [GO:0070062]; Golgi apparatus [GO:0005794]
	Q8VC30	0.371385	0.00834102	Other	TKFC_MOUSE	reviewed	Triokinase/FMN cyclase (Bifunctional ATP-dependent dihydroxyacetone kinase/FAD-AMP lyase (cyclizing)) [Includes: ATP-dependent dihydroxyacetone kinase (DHA kinase) (EC 2.7.1.28) (EC 2.7.1.29) (Glycerone kinase) (Triokinase) (Triose kinase); FAD-AMP lyase (cyclizing) (EC 4.6.1.15) (FAD-AMP lyase (cyclic FMN forming)) (FMN cyclase)]	Tkfc Dak	extracellular exosome [GO:0070062]; nucleus [GO:0005634]
	P57759	0.375636	0.223316	Other	ERP29_MOUSE	reviewed	Endoplasmic reticulum resident protein 29 (ERp29)	Erp29	cell surface [GO:0009986]; endoplasmic reticulum [GO:0005783]; endoplasmic reticulum lumen [GO:0005788]; extracellular exosome [GO:0070062]; melanosome [GO:0042470]; membrane [GO:0016020]; smooth endoplasmic reticulum [GO:0005790]; transport vesicle [GO:0030133]
	Q3THU8	0.376354	0.00160748	Other	Q3THU8_MOUSE	unreviewed	Putative uncharacterized protein	Slc25a3	integral component of membrane [GO:0016021]
	Q9CQN3	0.37688	0.0264371	Mitochondria	TOM6_MOUSE	reviewed	Mitochondrial import receptor subunit TOM6 homolog (Overexpressed breast tumor protein homolog) (Translocase of outer membrane 6 kDa subunit homolog)	Tomm6 Obtp Tom6	mitochondrial outer membrane translocase complex [GO:0005742]; mitochondrion [GO:0005739]
	P43274	0.377409	0.169116	Other	H14_MOUSE	reviewed	Histone H1.4 (H1 VAR.2) (H1e)	Hist1h1e H1f4	extracellular exosome [GO:0070062]; nuclear heterochromatin [GO:0005720]; nucleosome [GO:0000786]; nucleus [GO:0005634]
	G5E814	0.380586	0.0346255	Other	G5E814_MOUSE	unreviewed	MCG5603 (NADH dehydrogenase [ubiquinone] 1 alpha subcomplex subunit 11)	Ndufa11 mCG_5603	integral component of membrane [GO:0016021]
	Q8CFE4	0.388707	0.0350588	Other	SCYL2_MOUSE	reviewed	SCY1-like protein 2 (Coated vesicle-associated kinase of 104 kDa)	Scyl2 Cvak104 D10Ertd802e	clathrin-coated vesicle [GO:0030136]; endosome membrane [GO:0010008]; Golgi apparatus [GO:0005794]; perinuclear region of cytoplasm [GO:0048471]
	Q3U643	0.390258	0.00926563	Other	Q3U643_MOUSE	unreviewed	Putative uncharacterized protein	Pigs	GPI-anchor transamidase complex [GO:0042765]
	Q8JZN5	0.393396	0.0156394	Mitochondria	ACAD9_MOUSE	reviewed	Acyl-CoA dehydrogenase family member 9, mitochondrial (ACAD-9) (EC 1.3.99.-)	Acad9	dendrite [GO:0030425]; mitochondrion [GO:0005739]; nucleus [GO:0005634]
	Q9D0G0	0.396143	0.0155114	Mitochondria	RT30_MOUSE	reviewed	28S ribosomal protein S30, mitochondrial (MRP-S30) (S30mt)	Mrps30	mitochondrion [GO:0005739]; ribosome [GO:0005840]
	Q9CQJ8	0.398272	0.0495913	Mitochondria	NDUB9_MOUSE	reviewed	NADH dehydrogenase [ubiquinone] 1 beta subcomplex subunit 9 (Complex I-B22) (CI-B22) (NADH-ubiquinone oxidoreductase B22 subunit)	Ndufb9	extracellular exosome [GO:0070062]; mitochondrial inner membrane [GO:0005743]; mitochondrial respiratory chain complex I [GO:0005747]; mitochondrion [GO:0005739]
	Q3UMR5	0.398626	0.0014962	Mitochondria	MCU_MOUSE	reviewed	Calcium uniporter protein, mitochondrial	Mcu	calcium channel complex [GO:0034704]; integral component of mitochondrial inner membrane [GO:0031305]; mitochondrial inner membrane [GO:0005743]; mitochondrion [GO:0005739]; uniplex complex [GO:1990246]
	Q91ZP9	0.399528	0.116388	Other	NECA2_MOUSE	reviewed	N-terminal EF-hand calcium-binding protein 2 (EF-hand calcium-binding protein 2) (Neuronal calcium-binding protein 2)	Necab2 Efcbp2	cytoplasm [GO:0005737]
	Q3UA81	0.411895	0.0370069	Other	Q3UA81_MOUSE	unreviewed	Elongation factor 1-alpha	Eef1a1	cytoplasm [GO:0005737]
	Q7TQD7	0.412699	0.0757039	Other	Q7TQD7_MOUSE	unreviewed	Myo1b protein (Unconventional myosin-Ib)	Myo1b	actin filament [GO:0005884]; brush border [GO:0005903]; cell-cell adherens junction [GO:0005913]; early endosome [GO:0005769]; endosome membrane [GO:0010008]; extracellular exosome [GO:0070062]; filopodium [GO:0030175]; myosin complex [GO:0016459]; perinuclear region of cytoplasm [GO:0048471]; plasma membrane [GO:0005886]; trans-Golgi network membrane [GO:0032588]
	Q69ZP5	0.412882	0.00198265	Other	Q69ZP5_MOUSE	unreviewed	MKIAA1181 protein (Fragment)	Ergic1 mKIAA1181	endoplasmic reticulum-Golgi intermediate compartment [GO:0005793]; integral component of membrane [GO:0016021]
	Q8R2Y8	0.415084	0.0680637	Mitochondria	PTH2_MOUSE	reviewed	Peptidyl-tRNA hydrolase 2, mitochondrial (PTH 2) (EC 3.1.1.29)	Ptrh2 Pth2	cytosol [GO:0005829]; membrane [GO:0016020]; mitochondrion [GO:0005739]
	Q6IRU2	0.416185	0.168114	Other	TPM4_MOUSE	reviewed	Tropomyosin alpha-4 chain (Tropomyosin-4)	Tpm4	cortical cytoskeleton [GO:0030863]; cytoplasm [GO:0005737]; extracellular exosome [GO:0070062]; focal adhesion [GO:0005925]; membrane [GO:0016020]; muscle thin filament tropomyosin [GO:0005862]; podosome [GO:0002102]; stress fiber [GO:0001725]
	Q9QZ06	0.41652	0.0545115	Other	TOLIP_MOUSE	reviewed	Toll-interacting protein	Tollip	cytoplasm [GO:0005737]; extracellular exosome [GO:0070062]; nuclear body [GO:0016604]; perinuclear region of cytoplasm [GO:0048471]
	A0A068BGR9	0.420931	0.0262086	Mitochondria	A0A068BGR9_MOUSE	unreviewed	NADH dehydrogenase	Ndufa7	mitochondrial inner membrane [GO:0005743]
	Q8R404	0.42342	0.0250755	Mitochondria	MIC13_MOUSE	reviewed	MICOS complex subunit MIC13	Mic13 Qil1	MICOS complex [GO:0061617]; mitochondrial crista junction [GO:0044284]; mitochondrial inner membrane [GO:0005743]; mitochondrion [GO:0005739]
	Q3UZK0	0.425713	0.00233269	Other	Q3UZK0_MOUSE	unreviewed	Putative uncharacterized protein (Fragment)	Lpgat1	integral component of membrane [GO:0016021]
	Q9WUM5	0.429085	0.0130027	Mitochondria	SUCA_MOUSE	reviewed	Succinate--CoA ligase [ADP/GDP-forming] subunit alpha, mitochondrial (EC 6.2.1.4) (EC 6.2.1.5) (Succinyl-CoA synthetase subunit alpha) (SCS-alpha)	Suclg1	cytoplasm [GO:0005737]; extracellular exosome [GO:0070062]; mitochondrial inner membrane [GO:0005743]; mitochondrial matrix [GO:0005759]; mitochondrion [GO:0005739]; plasma membrane [GO:0005886]
	Q3TZZ7	0.429098	0.190881	Other	ESYT2_MOUSE	reviewed	Extended synaptotagmin-2 (E-Syt2)	Esyt2 D12Ertd551e Fam62b	cell-cell adherens junction [GO:0005913]; extrinsic component of cytoplasmic side of plasma membrane [GO:0031234]; integral component of plasma membrane [GO:0005887]; intrinsic component of endoplasmic reticulum membrane [GO:0031227]; membrane [GO:0016020]; organelle membrane contact site [GO:0044232]
	Q9DC69	0.432375	0.00814642	Mitochondria	NDUA9_MOUSE	reviewed	NADH dehydrogenase [ubiquinone] 1 alpha subcomplex subunit 9, mitochondrial (Complex I-39kD) (CI-39kD) (NADH-ubiquinone oxidoreductase 39 kDa subunit)	Ndufa9	mitochondrial inner membrane [GO:0005743]; mitochondrial matrix [GO:0005759]; mitochondrial membrane [GO:0031966]; mitochondrial respiratory chain complex I [GO:0005747]; mitochondrion [GO:0005739]; nucleoplasm [GO:0005654]; nucleus [GO:0005634]
	P52503	0.434511	0.0145753	Mitochondria	NDUS6_MOUSE	reviewed	NADH dehydrogenase [ubiquinone] iron-sulfur protein 6, mitochondrial (Complex I-13kD-A) (CI-13kD-A) (NADH-ubiquinone oxidoreductase 13 kDa-A subunit)	Ndufs6 Ip13	mitochondrial respiratory chain complex I [GO:0005747]; mitochondrion [GO:0005739]
	Q3UQ84	0.434919	0.350157	Mitochondria	SYTM_MOUSE	reviewed	Threonine--tRNA ligase, mitochondrial (EC 6.1.1.3) (Threonyl-tRNA synthetase) (ThrRS) (Threonyl-tRNA synthetase-like 1)	Tars2 Tarsl1	mitochondrial matrix [GO:0005759]; mitochondrion [GO:0005739]
	Q4VAE8	0.43841	0.0140224	Mitochondria	Q4VAE8_MOUSE	unreviewed	Ndufb4 protein (Fragment)	Ndufb4	integral component of membrane [GO:0016021]; mitochondrion [GO:0005739]
	A2AP31	0.438638	0.0374238	Mitochondria	A2AP31_MOUSE	unreviewed	MCG9810 (NADH dehydrogenase (Ubiquinone) 1 beta subcomplex, 6)	Ndufb6 mCG_9810	integral component of membrane [GO:0016021]; mitochondrial respiratory chain complex I [GO:0005747]; nucleoplasm [GO:0005654]
	Q7M6Z6	0.438983	0.029066	Other	Q7M6Z6_MOUSE	unreviewed	Kinesin light chain 1T (Fragment)	Klc1 Kns2	kinesin complex [GO:0005871]
	Q9D1H7	0.439156	0.368567	Other	GET4_MOUSE	reviewed	Golgi to ER traffic protein 4 homolog	Get4	BAT3 complex [GO:0071818]; cytoplasm [GO:0005737]; cytosol [GO:0005829]
	Q8BU20	0.441279	0.0946931	Other	Q8BU20_MOUSE	unreviewed	Putative uncharacterized protein	Ndufb5	integral component of membrane [GO:0016021]
	A0A023J5X7	0.443237	0.108259	Mitochondria	A0A023J5X7_MOUSE	unreviewed	NADH-ubiquinone oxidoreductase chain 4 (EC 1.6.5.3)	ND4	integral component of membrane [GO:0016021]; mitochondrion [GO:0005739]
	Q3U590	0.444079	0.0824982	Other	Q3U590_MOUSE	unreviewed	Putative uncharacterized protein	C2cd2l Tmem24	integral component of membrane [GO:0016021]
	Q9D2G2	0.446052	0.00780728	Mitochondria	ODO2_MOUSE	reviewed	Dihydrolipoyllysine-residue succinyltransferase component of 2-oxoglutarate dehydrogenase complex, mitochondrial (EC 2.3.1.61) (2-oxoglutarate dehydrogenase complex component E2) (OGDC-E2) (Dihydrolipoamide succinyltransferase component of 2-oxoglutarate dehydrogenase complex) (E2K)	Dlst	extracellular exosome [GO:0070062]; membrane [GO:0016020]; mitochondrion [GO:0005739]; myelin sheath [GO:0043209]; nucleus [GO:0005634]; oxoglutarate dehydrogenase complex [GO:0045252]
	Q8QZS1	0.447943	0.0824615	Mitochondria	HIBCH_MOUSE	reviewed	3-hydroxyisobutyryl-CoA hydrolase, mitochondrial (EC 3.1.2.4) (3-hydroxyisobutyryl-coenzyme A hydrolase) (HIB-CoA hydrolase) (HIBYL-CoA-H)	Hibch	extracellular exosome [GO:0070062]; mitochondrion [GO:0005739]
	P10605	0.449533	0.177177	Mitochondria	CATB_MOUSE	reviewed	Cathepsin B (EC 3.4.22.1) (Cathepsin B1) [Cleaved into: Cathepsin B light chain; Cathepsin B heavy chain]	Ctsb	extracellular exosome [GO:0070062]; extracellular space [GO:0005615]; intracellular membrane-bounded organelle [GO:0043231]; lysosome [GO:0005764]; melanosome [GO:0042470]; mitochondrion [GO:0005739]; nucleolus [GO:0005730]; perinuclear region of cytoplasm [GO:0048471]
	O09117-2	0.450546	0.898111	Other	SYPL1_MOUSE	reviewed	Synaptophysin-like protein 1 (Pantophysin)	Sypl1 Pphn Sypl	extracellular exosome [GO:0070062]; integral component of synaptic vesicle membrane [GO:0030285]; melanosome [GO:0042470]; membrane [GO:0016020]; secretory granule [GO:0030141]
	Q5M9J2	0.451	0.0337174	Mitochondria	Q5M9J2_MOUSE	unreviewed	Histidine triad nucleotide binding protein 2 (MCG19276)	Hint2 mCG_19276	mitochondrion [GO:0005739]; nucleolus [GO:0005730]
	P56383	0.451081	0.282999	Mitochondria	AT5G2_MOUSE	reviewed	ATP synthase F(0) complex subunit C2, mitochondrial (ATP synthase lipid-binding protein) (ATP synthase proteolipid P2) (ATPase protein 9) (ATPase subunit c)	Atp5g2	integral component of membrane [GO:0016021]; mitochondrial proton-transporting ATP synthase complex, coupling factor F(o) [GO:0000276]; mitochondrion [GO:0005739]
	Q3TDN8	0.451663	0.0568368	Other	Q3TDN8_MOUSE	unreviewed	Putative uncharacterized protein	Bphl
	Q8CH77	0.454983	0.488138	Other	NAV1_MOUSE	reviewed	Neuron navigator 1 (Pore membrane and/or filament-interacting-like protein 3)	Nav1 Kiaa1151 Pomfil3	cytoplasm [GO:0005737]; microtubule [GO:0005874]; microtubule cytoskeleton [GO:0015630]
	Q7TNS2	0.455415	0.329184	Mitochondria	MIC10_MOUSE	reviewed	MICOS complex subunit Mic10 (Mitochondrial inner membrane organizing system protein 1)	Minos1 Mic10	integral component of membrane [GO:0016021]; mitochondrial inner membrane [GO:0005743]; mitochondrion [GO:0005739]
	Q91XL9	0.45561	0.168066	Other	OSBL1_MOUSE	reviewed	Oxysterol-binding protein-related protein 1 (ORP-1) (OSBP-related protein 1)	Osbpl1a Orp1 Orp1a Orp1l	cytoplasm [GO:0005737]; extracellular exosome [GO:0070062]; late endosome [GO:0005770]; nucleoplasm [GO:0005654]; nucleus [GO:0005634]
	Q3UC49	0.457022	0.00649186	Other	Q3UC49_MOUSE	unreviewed	Ferrochelatase (EC 4.99.1.1)	Fech
	Q91VD9	0.467101	0.00489736	Mitochondria	NDUS1_MOUSE	reviewed	NADH-ubiquinone oxidoreductase 75 kDa subunit, mitochondrial (EC 1.6.5.3) (EC 1.6.99.3) (Complex I-75kD) (CI-75kD)	Ndufs1	mitochondrial intermembrane space [GO:0005758]; mitochondrial respiratory chain complex I [GO:0005747]; mitochondrion [GO:0005739]; myelin sheath [GO:0043209]
	Q14AG7	0.470682	0.141443	Other	Q14AG7_MOUSE	unreviewed	Synaptotagmin XII	Syt12 mCG_8400	integral component of membrane [GO:0016021]; presynapse [GO:0098793]
	Q6PB66	0.470957	0.00333594	Mitochondria	LPPRC_MOUSE	reviewed	Leucine-rich PPR motif-containing protein, mitochondrial (130 kDa leucine-rich protein) (LRP 130) (mLRP130)	Lrpprc Lrp130	condensed nuclear chromosome [GO:0000794]; cytoplasm [GO:0005737]; cytoskeleton [GO:0005856]; intracellular ribonucleoprotein complex [GO:0030529]; membrane [GO:0016020]; microtubule [GO:0005874]; mitochondrial nucleoid [GO:0042645]; mitochondrion [GO:0005739]; nuclear inner membrane [GO:0005637]; nuclear outer membrane [GO:0005640]; nucleoplasm [GO:0005654]; nucleus [GO:0005634]; perinuclear reg…
	Q9CQ75	0.471128	0.00248948	Mitochondria	NDUA2_MOUSE	reviewed	NADH dehydrogenase [ubiquinone] 1 alpha subcomplex subunit 2 (Complex I-B8) (CI-B8) (NADH-ubiquinone oxidoreductase B8 subunit)	Ndufa2	mitochondrial membrane [GO:0031966]; mitochondrial respiratory chain complex I [GO:0005747]; mitochondrion [GO:0005739]
	P38060	0.471267	0.0037709	Mitochondria	HMGCL_MOUSE	reviewed	Hydroxymethylglutaryl-CoA lyase, mitochondrial (HL) (HMG-CoA lyase) (EC 4.1.3.4) (3-hydroxy-3-methylglutarate-CoA lyase)	Hmgcl	mitochondrial inner membrane [GO:0005743]; mitochondrial matrix [GO:0005759]; mitochondrion [GO:0005739]; peroxisome [GO:0005777]
	Q99LC3	0.473525	0.000485315	Mitochondria	NDUAA_MOUSE	reviewed	NADH dehydrogenase [ubiquinone] 1 alpha subcomplex subunit 10, mitochondrial (Complex I-42kD) (CI-42kD) (NADH-ubiquinone oxidoreductase 42 kDa subunit)	Ndufa10	mitochondrial matrix [GO:0005759]; mitochondrial respiratory chain complex I [GO:0005747]; mitochondrion [GO:0005739]; myelin sheath [GO:0043209]
	O35544	0.476694	0.35341	Other	EAA4_MOUSE	reviewed	Excitatory amino acid transporter 4 (High-affinity neuronal glutamate transporter) (Sodium-dependent glutamate/aspartate transporter) (Solute carrier family 1 member 6)	Slc1a6 Eaat4	Golgi apparatus [GO:0005794]; integral component of membrane [GO:0016021]; membrane [GO:0016020]
	E9PV45	0.480748	0.104873	Other	E9PV45_MOUSE	unreviewed	Ubiquitin carboxyl-terminal hydrolase 24	Usp24
	Q02819	0.483558	0.0386992	Other	NUCB1_MOUSE	reviewed	Nucleobindin-1 (CALNUC)	Nucb1 Nuc Nucb	endoplasmic reticulum-Golgi intermediate compartment [GO:0005793]; extracellular exosome [GO:0070062]; extracellular space [GO:0005615]; Golgi apparatus [GO:0005794]; membrane [GO:0016020]; microtubule cytoskeleton [GO:0015630]
	P54823	0.48469	0.123749	Other	DDX6_MOUSE	reviewed	Probable ATP-dependent RNA helicase DDX6 (EC 3.6.4.13) (ATP-dependent RNA helicase p54) (DEAD box protein 6) (Oncogene RCK homolog)	Ddx6 Hlr2 Rck	cell-cell adherens junction [GO:0005913]; cytoplasm [GO:0005737]; cytoplasmic mRNA processing body [GO:0000932]; cytoplasmic stress granule [GO:0010494]; heterochromatin [GO:0000792]; intracellular membrane-bounded organelle [GO:0043231]; membrane [GO:0016020]; mitochondrion [GO:0005739]; nucleolus [GO:0005730]; nucleus [GO:0005634]; outer dense fiber [GO:0001520]; P granule [GO:0043186]; RISC co…
	Q8C5Q7	0.486458	0.0358704	Other	Q8C5Q7_MOUSE	unreviewed	Putative uncharacterized protein	Pik3cg	intracellular [GO:0005622]
	Q3TZ32	0.486489	0.0616237	Other	Q3TZ32_MOUSE	unreviewed	Putative uncharacterized protein	Aars AARS	cytoplasm [GO:0005737]
	Q64445	0.494332	0.572261	Mitochondria	COX8A_MOUSE	reviewed	Cytochrome c oxidase subunit 8A, mitochondrial (Cytochrome c oxidase polypeptide VIII-liver) (Cytochrome c oxidase subunit 8-2)	Cox8a Cox8 Cox8l	integral component of membrane [GO:0016021]; mitochondrial respiratory chain complex IV [GO:0005751]; mitochondrion [GO:0005739]
	P43276	0.499045	0.270487	Other	H15_MOUSE	reviewed	Histone H1.5 (H1 VAR.5) (H1b)	Hist1h1b H1f5	nucleosome [GO:0000786]; nucleus [GO:0005634]
Non-differentially expressed core proteins	P11714	0.500578	0.034938	Other	CP2D9_MOUSE	reviewed	Cytochrome P450 2D9 (EC 1.14.14.1) (CYPIID9) (Cytochrome P450-16-alpha) (Cytochrome P450CA) (Testosterone 16-alpha hydroxylase)	Cyp2d9 Cyp2d-9	endoplasmic reticulum membrane [GO:0005789]; organelle membrane [GO:0031090]
	Q06185	0.505789	0.0122508	Mitochondria	ATP5I_MOUSE	reviewed	ATP synthase subunit e, mitochondrial (ATPase subunit e)	Atp5i Atp5k Lfm-1 Lfm1	mitochondrial proton-transporting ATP synthase complex [GO:0005753]; mitochondrial proton-transporting ATP synthase complex, coupling factor F(o) [GO:0000276]; mitochondrion [GO:0005739]
	Q791T5	0.514264	0.0234287	Mitochondria	MTCH1_MOUSE	reviewed	Mitochondrial carrier homolog 1 (Mitochondrial carrier-like protein 1)	Mtch1	integral component of membrane [GO:0016021]; membrane [GO:0016020]; mitochondrial inner membrane [GO:0005743]; mitochondrion [GO:0005739]
	Q3TQX5	0.514273	0.0416398	Other	Q3TQX5_MOUSE	unreviewed	Putative uncharacterized protein	Ddx3x	cell-cell adherens junction [GO:0005913]; cytoplasmic stress granule [GO:0010494]; cytosolic small ribosomal subunit [GO:0022627]; eukaryotic translation initiation factor 3 complex [GO:0005852]; extracellular exosome [GO:0070062]; nucleus [GO:0005634]
	Q3U8X1	0.519422	0.0296427	Other	Q3U8X1_MOUSE	unreviewed	Eukaryotic translation initiation factor 3 subunit F (eIF3f) (Eukaryotic translation initiation factor 3 subunit 5) (eIF-3-epsilon) (eIF3 p47)	Eif3f EIF3F EIF3S5	eukaryotic 43S preinitiation complex [GO:0016282]; eukaryotic 48S preinitiation complex [GO:0033290]; eukaryotic translation initiation factor 3 complex [GO:0005852]
	Q9CQ91	0.521077	0.0164732	Mitochondria	NDUA3_MOUSE	reviewed	NADH dehydrogenase [ubiquinone] 1 alpha subcomplex subunit 3 (Complex I-B9) (CI-B9) (NADH-ubiquinone oxidoreductase B9 subunit)	Ndufa3	integral component of membrane [GO:0016021]; mitochondrial inner membrane [GO:0005743]; mitochondrial respiratory chain complex I [GO:0005747]; mitochondrion [GO:0005739]
	Q91WD5	0.52303	0.0020889	Mitochondria	NDUS2_MOUSE	reviewed	NADH dehydrogenase [ubiquinone] iron-sulfur protein 2, mitochondrial (EC 1.6.5.3) (EC 1.6.99.3) (Complex I-49kD) (CI-49kD) (NADH-ubiquinone oxidoreductase 49 kDa subunit)	Ndufs2	mitochondrial respiratory chain complex I [GO:0005747]; mitochondrion [GO:0005739]; nucleoplasm [GO:0005654]
	Q9DC13	0.524696	0.211393	Other	Q9DC13_MOUSE	unreviewed	Lysosomal membrane glycoprotein 1, isoform CRA_a	Lamp1 mCG_3708	integral component of membrane [GO:0016021]
	Q9WVT6	0.525799	0.179992	Other	CAH14_MOUSE	reviewed	Carbonic anhydrase 14 (EC 4.2.1.1) (Carbonate dehydratase XIV) (Carbonic anhydrase XIV) (CA-XIV)	Ca14 Car14 Catm	integral component of membrane [GO:0016021]
	Q8CIF2	0.527832	0.00173571	Other	Q8CIF2_MOUSE	unreviewed	10-formyltetrahydrofolate dehydrogenase (EC 1.5.1.6)	Aldh1l1 Fthfd	cytoplasm [GO:0005737]
	Q8BMA6	0.532056	0.0909995	Other	SRP68_MOUSE	reviewed	Signal recognition particle subunit SRP68 (SRP68) (Signal recognition particle 68 kDa protein)	Srp68	cytoplasm [GO:0005737]; endoplasmic reticulum [GO:0005783]; focal adhesion [GO:0005925]; nucleolus [GO:0005730]; signal recognition particle, endoplasmic reticulum targeting [GO:0005786]
	Q3TAA8	0.532158	0.0908914	Other	Q3TAA8_MOUSE	unreviewed	Phosphatidylinositol glycan anchor biosynthesis class U protein (Phosphatidylinositol glycan anchor biosynthesis, class U) (Putative uncharacterized protein)	Pigu Cdc91l1	GPI-anchor transamidase complex [GO:0042765]; plasma membrane [GO:0005886]
	Q91YT0	0.536127	0.000827772	Mitochondria	NDUV1_MOUSE	reviewed	NADH dehydrogenase [ubiquinone] flavoprotein 1, mitochondrial (EC 1.6.5.3) (EC 1.6.99.3) (Complex I-51kD) (CI-51kD) (NADH-ubiquinone oxidoreductase 51 kDa subunit)	Ndufv1	mitochondrial inner membrane [GO:0005743]; mitochondrial respiratory chain complex I [GO:0005747]; mitochondrion [GO:0005739]
	Q9D6J6	0.537525	0.000630648	Mitochondria	NDUV2_MOUSE	reviewed	NADH dehydrogenase [ubiquinone] flavoprotein 2, mitochondrial (EC 1.6.5.3) (EC 1.6.99.3) (NADH-ubiquinone oxidoreductase 24 kDa subunit)	Ndufv2	mitochondrial respiratory chain complex I [GO:0005747]; mitochondrion [GO:0005739]; myelin sheath [GO:0043209]
	Q9D881	0.537968	0.0442951	Mitochondria	Q9D881_MOUSE	unreviewed	Cytochrome c oxidase subunit 5B, mitochondrial (Cytochrome c oxidase, subunit Vb) (MCG17741, isoform CRA_d) (MCG23026) (Protein Gm11273) (Putative uncharacterized protein)	Cox5b Gm11273 mCG_17741 mCG_23026	mitochondrial envelope [GO:0005740]
	O55022	0.541189	0.0118263	Other	PGRC1_MOUSE	reviewed	Membrane-associated progesterone receptor component 1	Pgrmc1 Pgrmc	endomembrane system [GO:0012505]; endoplasmic reticulum [GO:0005783]; endoplasmic reticulum membrane [GO:0005789]; extracellular exosome [GO:0070062]; integral component of membrane [GO:0016021]; membrane [GO:0016020]; nucleolus [GO:0005730]; organelle membrane [GO:0031090]
	Q3TND1	0.546652	0.0265684	Other	Q3TND1_MOUSE	unreviewed	Peptidylprolyl isomerase (EC 5.2.1.8)	Fkbp2 mCG_14917	extracellular exosome [GO:0070062]
	Q04736	0.548368	0.106868	Other	YES_MOUSE	reviewed	Tyrosine-protein kinase Yes (EC 2.7.10.2) (Proto-oncogene c-Yes) (p61-Yes)	Yes1 Yes	actin filament [GO:0005884]; cytoplasm [GO:0005737]; cytosol [GO:0005829]; extracellular exosome [GO:0070062]; extrinsic component of cytoplasmic side of plasma membrane [GO:0031234]; focal adhesion [GO:0005925]; Golgi apparatus [GO:0005794]; microtubule organizing center [GO:0005815]; plasma membrane [GO:0005886]
	Q9CQZ6	0.550835	0.0163364	Mitochondria	NDUB3_MOUSE	reviewed	NADH dehydrogenase [ubiquinone] 1 beta subcomplex subunit 3 (Complex I-B12) (CI-B12) (NADH-ubiquinone oxidoreductase B12 subunit)	Ndufb3	extracellular exosome [GO:0070062]; integral component of membrane [GO:0016021]; mitochondrial inner membrane [GO:0005743]; mitochondrial respiratory chain complex I [GO:0005747]; mitochondrion [GO:0005739]
	Q7TMF4	0.555873	0.0168675	Other	Q7TMF4_MOUSE	unreviewed	Propionyl Coenzyme A carboxylase, beta polypeptide (Propionyl Coenzyme A carboxylase, beta polypeptide, isoform CRA_a)	Pccb mCG_19499
	Q8VBZ3	0.557491	0.117699	Other	CLPT1_MOUSE	reviewed	Cleft lip and palate transmembrane protein 1 homolog (Thymic epithelial cell surface antigen)	Clptm1 N14	external side of plasma membrane [GO:0009897]; integral component of membrane [GO:0016021]; membrane [GO:0016020]
	E9Q557	0.562644	0.0922566	Other	DESP_MOUSE	reviewed	Desmoplakin (DP)	Dsp	basolateral plasma membrane [GO:0016323]; cell-cell junction [GO:0005911]; cornified envelope [GO:0001533]; cytoplasm [GO:0005737]; cytoskeleton [GO:0005856]; desmosome [GO:0030057]; extracellular exosome [GO:0070062]; extracellular matrix [GO:0031012]; fascia adherens [GO:0005916]; intercalated disc [GO:0014704]; membrane [GO:0016020]; nucleus [GO:0005634]; plasma membrane [GO:0005886]
	Q9DCJ5	0.5645	0.0013037	Mitochondria	NDUA8_MOUSE	reviewed	NADH dehydrogenase [ubiquinone] 1 alpha subcomplex subunit 8 (Complex I-19kD) (CI-19kD) (Complex I-PGIV) (CI-PGIV) (NADH-ubiquinone oxidoreductase 19 kDa subunit)	Ndufa8	mitochondrial inner membrane [GO:0005743]; mitochondrial intermembrane space [GO:0005758]; mitochondrial respiratory chain complex I [GO:0005747]; mitochondrion [GO:0005739]
	A0A067XL99	0.566641	0.0472443	Mitochondria	A0A067XL99_MOUSE	unreviewed	NADH-ubiquinone oxidoreductase chain 5 (EC 1.6.5.3)	ND5	integral component of membrane [GO:0016021]; mitochondrial inner membrane [GO:0005743]; respiratory chain [GO:0070469]
	Q9Z2I0	0.572423	0.000349126	Mitochondria	LETM1_MOUSE	reviewed	LETM1 and EF-hand domain-containing protein 1, mitochondrial (Leucine zipper-EF-hand-containing transmembrane protein 1)	Letm1	integral component of membrane [GO:0016021]; mitochondrial inner membrane [GO:0005743]; mitochondrion [GO:0005739]
	Q9JKX3	0.572467	0.401137	Other	TFR2_MOUSE	reviewed	Transferrin receptor protein 2 (TfR2)	Tfr2 Trfr2	cytoplasmic vesicle [GO:0031410]; external side of plasma membrane [GO:0009897]; HFE-transferrin receptor complex [GO:1990712]; integral component of membrane [GO:0016021]; integral component of plasma membrane [GO:0005887]
	Q9DC70	0.578906	0.0110596	Mitochondria	NDUS7_MOUSE	reviewed	NADH dehydrogenase [ubiquinone] iron-sulfur protein 7, mitochondrial (EC 1.6.5.3) (EC 1.6.99.3) (Complex I-20kD) (CI-20kD) (NADH-ubiquinone oxidoreductase 20 kDa subunit)	Ndufs7	mitochondrial inner membrane [GO:0005743]; mitochondrial respiratory chain complex I [GO:0005747]; mitochondrion [GO:0005739]; neuronal cell body [GO:0043025]; neuron projection [GO:0043005]; synaptic membrane [GO:0097060]
	E9QPX3	0.580033	0.00755576	Mitochondria	E9QPX3_MOUSE	unreviewed	NADH dehydrogenase [ubiquinone] iron-sulfur protein 4, mitochondrial	Ndufs4	mitochondrial respiratory chain complex I [GO:0005747]
	P29416	0.581083	0.189287	Other	HEXA_MOUSE	reviewed	Beta-hexosaminidase subunit alpha (EC 3.2.1.52) (Beta-N-acetylhexosaminidase subunit alpha) (Hexosaminidase subunit A) (N-acetyl-beta-glucosaminidase subunit alpha)	Hexa	azurophil granule [GO:0042582]; extracellular exosome [GO:0070062]; lysosome [GO:0005764]; membrane [GO:0016020]
	P60843	0.582866	0.00338018	Other	IF4A1_MOUSE	reviewed	Eukaryotic initiation factor 4A-I (eIF-4A-I) (eIF4A-I) (EC 3.6.4.13) (ATP-dependent RNA helicase eIF4A-1)	Eif4a1 Ddx2a Eif4a	cytoplasm [GO:0005737]; extracellular exosome [GO:0070062]; extracellular matrix [GO:0031012]; membrane [GO:0016020]
	Q4FK74	0.585908	0.0210844	Mitochondria	Q4FK74_MOUSE	unreviewed	ATP synthase, H+ transporting, mitochondrial F1 complex, delta subunit, isoform CRA_c (Atp5d protein)	Atp5d mCG_13414	mitochondrial proton-transporting ATP synthase complex [GO:0005753]; proton-transporting ATP synthase complex, catalytic core F(1) [GO:0045261]
	P61750	0.593003	0.0761415	Other	ARF4_MOUSE	reviewed	ADP-ribosylation factor 4	Arf4	cytoplasm [GO:0005737]; cytosol [GO:0005829]; dendritic spine [GO:0043197]; extracellular exosome [GO:0070062]; extracellular matrix [GO:0031012]; Golgi apparatus [GO:0005794]; membrane [GO:0016020]; plasma membrane [GO:0005886]; ruffle membrane [GO:0032587]
	Q9DCS3	0.594697	0.0012541	Mitochondria	MECR_MOUSE	reviewed	Trans-2-enoyl-CoA reductase, mitochondrial (EC 1.3.1.38)	Mecr Nrbf1	cytosol [GO:0005829]; mitochondrion [GO:0005739]; nucleus [GO:0005634]
	Q8VEK0	0.598196	0.157359	Other	CC50A_MOUSE	reviewed	Cell cycle control protein 50A (P4-ATPase flippase complex beta subunit TMEM30A) (Transmembrane protein 30A)	Tmem30a Cdc50a D9Wsu20e	apical plasma membrane [GO:0016324]; endoplasmic reticulum [GO:0005783]; Golgi apparatus [GO:0005794]; integral component of membrane [GO:0016021]; membrane [GO:0016020]; transport vesicle membrane [GO:0030658]
	Q5XK33	0.599097	0.0230482	Other	Q5XK33_MOUSE	unreviewed	Succinate dehydrogenase complex, subunit C, integral membrane protein	Sdhc	integral component of membrane [GO:0016021]; succinate dehydrogenase complex [GO:0045281]
	Q8K2C9	0.599435	0.0145794	Mitochondria	HACD3_MOUSE	reviewed	Very-long-chain (3R)-3-hydroxyacyl-CoA dehydratase 3 (EC 4.2.1.134) (3-hydroxyacyl-CoA dehydratase 3) (HACD3) (Butyrate-induced protein 1) (B-ind1) (Protein-tyrosine phosphatase-like A domain-containing protein 1)	Hacd3 Ptplad1	cytoplasm [GO:0005737]; endoplasmic reticulum [GO:0005783]; focal adhesion [GO:0005925]; integral component of endoplasmic reticulum membrane [GO:0030176]; mitochondrion [GO:0005739]; nuclear membrane [GO:0031965]
	Q9CQB5	0.603099	0.0143913	Mitochondria	CISD2_MOUSE	reviewed	CDGSH iron-sulfur domain-containing protein 2 (MitoNEET-related 1 protein) (Miner1) (Nervous system overexpressed protein 70)	Cisd2 Cdgsh2 Noxp70 Zcd2	endoplasmic reticulum [GO:0005783]; endoplasmic reticulum membrane [GO:0005789]; integral component of membrane [GO:0016021]; membrane [GO:0016020]; mitochondrial outer membrane [GO:0005741]; perinuclear region of cytoplasm [GO:0048471]; protein complex [GO:0043234]
	Q9CPQ8	0.603111	0.000122361	Mitochondria	ATP5L_MOUSE	reviewed	ATP synthase subunit g, mitochondrial (ATPase subunit g)	Atp5l	extracellular exosome [GO:0070062]; mitochondrial inner membrane [GO:0005743]; mitochondrial proton-transporting ATP synthase complex [GO:0005753]; mitochondrial proton-transporting ATP synthase complex, coupling factor F(o) [GO:0000276]; mitochondrion [GO:0005739]
	P50543	0.603401	0.058157	Other	S10AB_MOUSE	reviewed	Protein S100-A11 (Calgizzarin) (Endothelial monocyte-activating polypeptide) (EMAP) (Protein S100-C) (S100 calcium-binding protein A11)	S100a11 S100c	cell-cell adherens junction [GO:0005913]; cytoplasm [GO:0005737]; extracellular exosome [GO:0070062]; extracellular space [GO:0005615]; nucleus [GO:0005634]; ruffle [GO:0001726]
	Q3ULD5	0.604248	0.010696	Mitochondria	MCCB_MOUSE	reviewed	Methylcrotonoyl-CoA carboxylase beta chain, mitochondrial (MCCase subunit beta) (EC 6.4.1.4) (3-methylcrotonyl-CoA carboxylase 2) (3-methylcrotonyl-CoA carboxylase non-biotin-containing subunit) (3-methylcrotonyl-CoA:carbon dioxide ligase subunit beta)	Mccc2	3-methylcrotonyl-CoA carboxylase complex, mitochondrial [GO:0002169]; methylcrotonoyl-CoA carboxylase complex [GO:1905202]; mitochondrial matrix [GO:0005759]; mitochondrion [GO:0005739]
	Q3UIG0	0.607271	0.031361	Other	Q3UIG0_MOUSE	unreviewed	Eukaryotic translation initiation factor 3 subunit E (eIF3e) (Eukaryotic translation initiation factor 3 subunit 6) (eIF-3 p48)	Eif3e EIF3E EIF3S6 Eif3s6 INT6 mCG_16052	cell-cell adherens junction [GO:0005913]; eukaryotic 43S preinitiation complex [GO:0016282]; eukaryotic 48S preinitiation complex [GO:0033290]; eukaryotic translation initiation factor 3 complex [GO:0005852]; extracellular exosome [GO:0070062]; membrane [GO:0016020]; PML body [GO:0016605]
	Q9DCT2	0.609653	0.0012746	Mitochondria	NDUS3_MOUSE	reviewed	NADH dehydrogenase [ubiquinone] iron-sulfur protein 3, mitochondrial (EC 1.6.5.3) (EC 1.6.99.3) (Complex I-30kD) (CI-30kD) (NADH-ubiquinone oxidoreductase 30 kDa subunit)	Ndufs3	mitochondrial inner membrane [GO:0005743]; mitochondrial membrane [GO:0031966]; mitochondrial respiratory chain complex I [GO:0005747]; mitochondrion [GO:0005739]; myelin sheath [GO:0043209]; nucleus [GO:0005634]
	Q9R0A0	0.609923	0.0698865	Other	PEX14_MOUSE	reviewed	Peroxisomal membrane protein PEX14 (PTS1 receptor-docking protein) (Peroxin-14) (Peroxisomal membrane anchor protein PEX14)	Pex14	integral component of membrane [GO:0016021]; intracellular [GO:0005622]; intracellular membrane-bounded organelle [GO:0043231]; membrane [GO:0016020]; nucleolus [GO:0005730]; peroxisomal membrane [GO:0005778]; peroxisome [GO:0005777]; protein complex [GO:0043234]
	Q9DCS9	0.618367	0.0932822	Mitochondria	NDUBA_MOUSE	reviewed	NADH dehydrogenase [ubiquinone] 1 beta subcomplex subunit 10 (Complex I-PDSW) (CI-PDSW) (NADH-ubiquinone oxidoreductase PDSW subunit)	Ndufb10	extracellular exosome [GO:0070062]; mitochondrial inner membrane [GO:0005743]; mitochondrial respiratory chain complex I [GO:0005747]; mitochondrion [GO:0005739]
	Q99JI4	0.625908	0.0127491	Other	PSMD6_MOUSE	reviewed	26S proteasome non-ATPase regulatory subunit 6 (26S proteasome regulatory subunit RPN7) (26S proteasome regulatory subunit S10) (p42A)	Psmd6	extracellular exosome [GO:0070062]; proteasome accessory complex [GO:0022624]; proteasome complex [GO:0000502]; proteasome regulatory particle [GO:0005838]
	Q8BG67-2	0.627053	0.130096	Other	EFR3A_MOUSE	reviewed	Protein EFR3 homolog A (Protein EFR3-like)	Efr3a Kiaa0143	cornified envelope [GO:0001533]; cytosol [GO:0005829]; extracellular exosome [GO:0070062]; intracellular [GO:0005622]; plasma membrane [GO:0005886]
	Q8VCN3	0.629054	0.172535	Mitochondria	Q8VCN3_MOUSE	unreviewed	UDP-glucuronosyltransferase (EC 2.4.1.17)	Ugt2b37 mCG_131369	endoplasmic reticulum [GO:0005783]; integral component of membrane [GO:0016021]; mitochondrial inner membrane [GO:0005743]
	Q9D3B1	0.631963	0.512875	Other	HACD2_MOUSE	reviewed	Very-long-chain (3R)-3-hydroxyacyl-CoA dehydratase 2 (EC 4.2.1.134) (3-hydroxyacyl-CoA dehydratase 2) (HACD2) (Protein-tyrosine phosphatase-like member B)	Hacd2 Ptplb	endoplasmic reticulum [GO:0005783]; integral component of endoplasmic reticulum membrane [GO:0030176]
	P07091	0.63518	0.154385	Other	S10A4_MOUSE	reviewed	Protein S100-A4 (Metastasin) (Metastatic cell protein) (PEL98) (Placental calcium-binding protein) (Protein 18A2) (Protein Mts1) (S100 calcium-binding protein A4)	S100a4 Capl Mts1	extracellular exosome [GO:0070062]; extracellular space [GO:0005615]; neuron projection [GO:0043005]; nucleus [GO:0005634]; perinuclear region of cytoplasm [GO:0048471]
	Q6P5F9	0.637615	0.238649	Other	XPO1_MOUSE	reviewed	Exportin-1 (Exp1) (Chromosome region maintenance 1 protein homolog)	Xpo1 Crm1	annulate lamellae [GO:0005642]; Cajal body [GO:0015030]; cytoplasm [GO:0005737]; intracellular membrane-bounded organelle [GO:0043231]; intracellular ribonucleoprotein complex [GO:0030529]; kinetochore [GO:0000776]; membrane [GO:0016020]; nuclear membrane [GO:0031965]; nucleolus [GO:0005730]; nucleus [GO:0005634]
	P62843	0.639335	0.0449928	Other	RS15_MOUSE	reviewed	40S ribosomal protein S15 (RIG protein)	Rps15 Rig	cytoplasm [GO:0005737]; cytosolic small ribosomal subunit [GO:0022627]; focal adhesion [GO:0005925]; membrane [GO:0016020]
	Q9QZQ8	0.642461	0.0334232	Other	H2AY_MOUSE	reviewed	Core histone macro-H2A.1 (Histone macroH2A1) (mH2A1) (H2A.y) (H2A/y)	H2afy	Barr body [GO:0001740]; centrosome [GO:0005813]; condensed chromosome [GO:0000793]; ESC/E(Z) complex [GO:0035098]; extracellular exosome [GO:0070062]; nuclear chromatin [GO:0000790]; nuclear chromosome [GO:0000228]; nuclear chromosome, telomeric region [GO:0000784]; nucleolus [GO:0005730]; nucleosome [GO:0000786]; nucleus [GO:0005634]; pericentric heterochromatin [GO:0005721]
	Q9CR67	0.642727	0.00417321	Other	TMM33_MOUSE	reviewed	Transmembrane protein 33 (Protein DB83)	Tmem33 Db83	endoplasmic reticulum [GO:0005783]; endoplasmic reticulum membrane [GO:0005789]; extracellular exosome [GO:0070062]; integral component of endoplasmic reticulum membrane [GO:0030176]; melanosome [GO:0042470]; nuclear envelope [GO:0005635]; nuclear pore [GO:0005643]
	P14069	0.644519	0.0330086	Other	S10A6_MOUSE	reviewed	Protein S100-A6 (5B10) (Calcyclin) (Prolactin receptor-associated protein) (S100 calcium-binding protein A6)	S100a6 Cacy	cytoplasm [GO:0005737]; cytosol [GO:0005829]; extracellular exosome [GO:0070062]; extrinsic component of cytoplasmic side of plasma membrane [GO:0031234]; nuclear envelope [GO:0005635]; nucleus [GO:0005634]; perinuclear region of cytoplasm [GO:0048471]; ruffle [GO:0001726]
	Q9D8N0	0.64605	0.0448472	Other	EF1G_MOUSE	reviewed	Elongation factor 1-gamma (EF-1-gamma) (eEF-1B gamma)	Eef1g	cell-cell adherens junction [GO:0005913]; cytoplasm [GO:0005737]; endoplasmic reticulum [GO:0005783]; extracellular exosome [GO:0070062]; membrane [GO:0016020]; nucleus [GO:0005634]
	Q9CR61	0.64765	0.0104719	Mitochondria	NDUB7_MOUSE	reviewed	NADH dehydrogenase [ubiquinone] 1 beta subcomplex subunit 7 (Complex I-B18) (CI-B18) (NADH-ubiquinone oxidoreductase B18 subunit)	Ndufb7	mitochondrial inner membrane [GO:0005743]; mitochondrial intermembrane space [GO:0005758]; mitochondrial respiratory chain complex I [GO:0005747]; mitochondrion [GO:0005739]
	Q9D880	0.64871	0.0187409	Mitochondria	TIM50_MOUSE	reviewed	Mitochondrial import inner membrane translocase subunit TIM50	Timm50 Tim50	integral component of membrane [GO:0016021]; mitochondrial inner membrane [GO:0005743]; mitochondrial inner membrane presequence translocase complex [GO:0005744]; mitochondrion [GO:0005739]; nuclear speck [GO:0016607]; nucleoplasm [GO:0005654]
	Q3UY05	0.651998	0.000113312	Other	Q3UY05_MOUSE	unreviewed	Putative uncharacterized protein	Ndufs8	membrane [GO:0016020]
	O35857	0.652133	0.0184089	Mitochondria	TIM44_MOUSE	reviewed	Mitochondrial import inner membrane translocase subunit TIM44	Timm44 Mimt44 Tim44	mitochondrial inner membrane [GO:0005743]; mitochondrial matrix [GO:0005759]; mitochondrion [GO:0005739]
	A2RSV8	0.65301	0.0056062	Mitochondria	A2RSV8_MOUSE	unreviewed	Cytochrome c oxidase subunit IV isoform 1 (Cytochrome c oxidase subunit IV isoform 1, isoform CRA_b)	Cox4i1 mCG_21200	extracellular exosome [GO:0070062]; integral component of membrane [GO:0016021]; mitochondrial inner membrane [GO:0005743]; nucleus [GO:0005634]
	F6X4N5	0.654966	0.169924	Other	F6X4N5_MOUSE	unreviewed	Syntaxin-16	Stx16	integral component of membrane [GO:0016021]; SNARE complex [GO:0031201]
	Q9CQ54	0.656591	0.00780911	Mitochondria	NDUC2_MOUSE	reviewed	NADH dehydrogenase [ubiquinone] 1 subunit C2 (Complex I-B14.5b) (CI-B14.5b) (NADH-ubiquinone oxidoreductase subunit B14.5b)	Ndufc2	cytoplasm [GO:0005737]; integral component of membrane [GO:0016021]; mitochondrial inner membrane [GO:0005743]; mitochondrial respiratory chain complex I [GO:0005747]; mitochondrion [GO:0005739]
	Q3UW66	0.657685	0.0355448	Mitochondria	Q3UW66_MOUSE	unreviewed	Sulfurtransferase	Mpst	cytosol [GO:0005829]; extracellular exosome [GO:0070062]; mitochondrion [GO:0005739]
	Q9DAK9	0.659372	0.0478558	Other	PHP14_MOUSE	reviewed	14 kDa phosphohistidine phosphatase (EC 3.9.1.3) (Phosphohistidine phosphatase 1) (PHPT1) (Protein histidine phosphatase) (PHP)	Phpt1 Php14	cytosol [GO:0005829]; extracellular exosome [GO:0070062]
	Q9D0D3	0.662214	0.141595	Mitochondria	PAPD1_MOUSE	reviewed	Poly(A) RNA polymerase, mitochondrial (PAP) (EC 2.7.7.19) (PAP-associated domain-containing protein 1) (Polynucleotide adenylyltransferase)	Mtpap Papd1	intracellular membrane-bounded organelle [GO:0043231]; mitochondrion [GO:0005739]
	Q9DB77	0.66309	0.0104056	Mitochondria	QCR2_MOUSE	reviewed	Cytochrome b-c1 complex subunit 2, mitochondrial (Complex III subunit 2) (Core protein II) (Ubiquinol-cytochrome-c reductase complex core protein 2)	Uqcrc2	extracellular exosome [GO:0070062]; mitochondrial inner membrane [GO:0005743]; mitochondrial respiratory chain complex III [GO:0005750]; mitochondrion [GO:0005739]; myelin sheath [GO:0043209]; nucleoplasm [GO:0005654]
	P62301	0.67007	0.25219	Other	RS13_MOUSE	reviewed	40S ribosomal protein S13	Rps13	cytosolic small ribosomal subunit [GO:0022627]; extracellular exosome [GO:0070062]; extracellular matrix [GO:0031012]; focal adhesion [GO:0005925]; membrane [GO:0016020]; nucleolus [GO:0005730]; nucleus [GO:0005634]
	Q8R472	0.672961	0.144805	Other	Q8R472_MOUSE	unreviewed	HIG1 domain family, member 1A, isoform CRA_a	Higd1a Hig1 mCG_50003	integral component of membrane [GO:0016021]
	Q14C26	0.673969	0.00287384	Other	Q14C26_MOUSE	unreviewed	RIKEN cDNA 2900064A13, isoform CRA_b (Uncharacterized protein)	Emc7 2900064A13Rik mCG_20783	ER membrane protein complex [GO:0072546]
	Q8BH95	0.677666	0.00672908	Mitochondria	ECHM_MOUSE	reviewed	Enoyl-CoA hydratase, mitochondrial (EC 4.2.1.17) (Enoyl-CoA hydratase 1) (Short-chain enoyl-CoA hydratase) (SCEH)	Echs1	extracellular exosome [GO:0070062]; mitochondrial matrix [GO:0005759]; mitochondrion [GO:0005739]
	P23927	0.678614	0.146731	Mitochondria	CRYAB_MOUSE	reviewed	Alpha-crystallin B chain (Alpha(B)-crystallin) (P23)	Cryab Crya2	actin filament bundle [GO:0032432]; axon [GO:0030424]; cardiac myofibril [GO:0097512]; cell surface [GO:0009986]; contractile fiber [GO:0043292]; cytoplasm [GO:0005737]; cytosol [GO:0005829]; dendritic spine [GO:0043197]; extracellular exosome [GO:0070062]; Golgi apparatus [GO:0005794]; M band [GO:0031430]; microtubule cytoskeleton [GO:0015630]; mitochondrion [GO:0005739]; myelin sheath [GO:00432…
	Q2TPA8	0.684479	0.0219773	Mitochondria	HSDL2_MOUSE	reviewed	Hydroxysteroid dehydrogenase-like protein 2 (EC 1.-.-.-)	Hsdl2	membrane [GO:0016020]; mitochondrion [GO:0005739]; peroxisome [GO:0005777]
	Q9ERS2	0.685452	0.00107656	Mitochondria	NDUAD_MOUSE	reviewed	NADH dehydrogenase [ubiquinone] 1 alpha subcomplex subunit 13 (Cell death regulatory protein GRIM-19) (Complex I-B16.6) (CI-B16.6) (Gene associated with retinoic and interferon-induced mortality 19 protein) (GRIM-19) (Gene associated with retinoic and IFN-induced mortality 19 protein) (NADH-ubiquinone oxidoreductase B16.6 subunit)	Ndufa13 Grim19	cytoplasm [GO:0005737]; extracellular exosome [GO:0070062]; integral component of membrane [GO:0016021]; mitochondrial inner membrane [GO:0005743]; mitochondrial membrane [GO:0031966]; mitochondrial respiratory chain [GO:0005746]; mitochondrial respiratory chain complex I [GO:0005747]; mitochondrion [GO:0005739]; nucleoplasm [GO:0005654]; nucleus [GO:0005634]
	Q9CQK2	0.688063	0.0268743	Other	Q9CQK2_MOUSE	unreviewed	40S ribosomal protein S24	Rps24	ribosome [GO:0005840]
	Q8K1Z0	0.688544	0.00320714	Mitochondria	COQ9_MOUSE	reviewed	Ubiquinone biosynthesis protein COQ9, mitochondrial	Coq9	mitochondrial inner membrane [GO:0005743]; mitochondrion [GO:0005739]
	X2EXD0	0.68988	0.000114686	Other	X2EXD0_MOUSE	unreviewed	Fatty acid desaturase 1	Fads1	integral component of membrane [GO:0016021]
	O09111	0.693675	0.054623	Mitochondria	NDUBB_MOUSE	reviewed	NADH dehydrogenase [ubiquinone] 1 beta subcomplex subunit 11, mitochondrial (Complex I-ESSS) (CI-ESSS) (NADH-ubiquinone oxidoreductase ESSS subunit) (Neuronal protein 15.6) (Np15.6) (p15.6)	Ndufb11 Np15	integral component of membrane [GO:0016021]; mitochondrial respiratory chain complex I [GO:0005747]; mitochondrion [GO:0005739]
	Q9CYW4	0.698699	0.034652	Mitochondria	HDHD3_MOUSE	reviewed	Haloacid dehalogenase-like hydrolase domain-containing protein 3	Hdhd3	mitochondrion [GO:0005739]
	Q3U0D7	0.702544	0.0139212	Other	Q3U0D7_MOUSE	unreviewed	Putative uncharacterized protein	Arf6	cell cortex [GO:0005938]; early endosome [GO:0005769]; endocytic vesicle [GO:0030139]; extracellular exosome [GO:0070062]; filopodium membrane [GO:0031527]; focal adhesion [GO:0005925]; myelin sheath [GO:0043209]; recycling endosome membrane [GO:0055038]; ruffle [GO:0001726]
	Q3UD06	0.703093	0.000109989	Mitochondria	Q3UD06_MOUSE	unreviewed	ATP synthase subunit gamma	Atp5c1	extracellular exosome [GO:0070062]; mitochondrial proton-transporting ATP synthase complex [GO:0005753]; myelin sheath [GO:0043209]; proton-transporting ATP synthase complex, catalytic core F(1) [GO:0045261]
	Q6A0D1	0.705852	0.00347411	Other	Q6A0D1_MOUSE	unreviewed	MKIAA0103 protein (RIKEN cDNA 4921531G14) (Fragment)	Emc2 4921531G14Rik mKIAA0103 Ttc35 mCG_16050	ER membrane protein complex [GO:0072546]; mitochondrion [GO:0005739]
	P09055-2	0.709043	0.0455087	Other	ITB1_MOUSE	reviewed	Integrin beta-1 (Fibronectin receptor subunit beta) (VLA-4 subunit beta) (CD antigen CD29)	Itgb1	cell-cell adherens junction [GO:0005913]; cell surface [GO:0009986]; cytoplasm [GO:0005737]; dendritic spine [GO:0043197]; external side of plasma membrane [GO:0009897]; extracellular exosome [GO:0070062]; filopodium [GO:0030175]; focal adhesion [GO:0005925]; integrin alpha10-beta1 complex [GO:0034680]; integrin alpha11-beta1 complex [GO:0034681]; integrin alpha1-beta1 complex [GO:0034665]; integ…
	Q3UAP1	0.712961	0.00614008	Other	Q3UAP1_MOUSE	unreviewed	Prolactin regulatory element binding, isoform CRA_c	Preb mCG_23495	endoplasmic reticulum exit site [GO:0070971]; integral component of membrane [GO:0016021]; nucleus [GO:0005634]
	G3X972	0.716164	0.03881	Other	G3X972_MOUSE	unreviewed	Protein Sec24c (SEC24 related gene family, member C (S. cerevisiae), isoform CRA_a)	Sec24c mCG_121333	COPII vesicle coat [GO:0030127]
	Q3TIC8	0.720537	0.0001179	Other	Q3TIC8_MOUSE	unreviewed	Putative uncharacterized protein	Uqcrc1
	A0A0R4J0B5	0.720717	0.0377325	Other	A0A0R4J0B5_MOUSE	unreviewed	Protein BC017158 (cDNA sequence BC017158, isoform CRA_b)	BC017158 mCG_21019	membrane [GO:0016020]
	Q99L13	0.726344	0.0518736	Mitochondria	3HIDH_MOUSE	reviewed	3-hydroxyisobutyrate dehydrogenase, mitochondrial (HIBADH) (EC 1.1.1.31)	Hibadh	mitochondrion [GO:0005739]
	Q9D8Y1	0.727229	0.00310017	Mitochondria	T126A_MOUSE	reviewed	Transmembrane protein 126A	Tmem126a	integral component of membrane [GO:0016021]; mitochondrial inner membrane [GO:0005743]; mitochondrion [GO:0005739]
	O88441	0.731518	0.0223635	Mitochondria	MTX2_MOUSE	reviewed	Metaxin-2 (Mitochondrial outer membrane import complex protein 2)	Mtx2 MNCb-0780	mitochondrial outer membrane [GO:0005741]; mitochondrion [GO:0005739]
	Q497E9	0.7378	0.0163718	Other	Q497E9_MOUSE	unreviewed	40S ribosomal protein S8	Rps8 mCG_14435	cytosolic small ribosomal subunit [GO:0022627]; extracellular exosome [GO:0070062]; focal adhesion [GO:0005925]; membrane [GO:0016020]; nucleus [GO:0005634]
	P62305	0.739863	0.179025	Other	RUXE_MOUSE	reviewed	Small nuclear ribonucleoprotein E (snRNP-E) (Sm protein E) (Sm-E) (SmE)	Snrpe	catalytic step 2 spliceosome [GO:0071013]; cytosol [GO:0005829]; extracellular exosome [GO:0070062]; methylosome [GO:0034709]; nucleus [GO:0005634]; pICln-Sm protein complex [GO:0034715]; precatalytic spliceosome [GO:0071011]; SMN-Sm protein complex [GO:0034719]; telomerase holoenzyme complex [GO:0005697]; U12-type spliceosomal complex [GO:0005689]; U1 snRNP [GO:0005685]; U2 snRNP [GO:0005686]; U…
	Q6P6M5	0.745113	0.0659215	Other	PX11C_MOUSE	reviewed	Peroxisomal membrane protein 11C (Peroxin-11C) (Peroxisomal biogenesis factor 11C) (Protein PEX11 homolog gamma) (PEX11-gamma)	Pex11g Pex11c	integral component of peroxisomal membrane [GO:0005779]; intrinsic component of peroxisomal membrane [GO:0031231]; peroxisome [GO:0005777]; protein complex [GO:0043234]
	Q14C53	0.745445	0.0143509	Other	Q14C53_MOUSE	unreviewed	Solute carrier family 39 (Zinc transporter), member 7	Slc39a7	integral component of membrane [GO:0016021]
	Q3V2D0	0.752538	0.000692028	Mitochondria	Q3V2D0_MOUSE	unreviewed	Lon protease homolog, mitochondrial (EC 3.4.21.-) (Lon protease-like protein) (LONP) (Mitochondrial ATP-dependent protease Lon) (Serine protease 15)	Lonp1 LONP1 Prss15	mitochondrial matrix [GO:0005759]
	Q9CYS6-2	0.755304	0.0623839	Other	CB072_MOUSE	reviewed	Uncharacterized protein C2orf72 homolog
	Q3UTB8	0.755795	0.0236327	Mitochondria	Q3UTB8_MOUSE	unreviewed	GrpE protein homolog	Grpel1	mitochondrial matrix [GO:0005759]
	Q8BK08	0.75654	0.039821	Mitochondria	TMM11_MOUSE	reviewed	Transmembrane protein 11, mitochondrial (Protein PM1)	Tmem11	integral component of mitochondrial inner membrane [GO:0031305]; mitochondrion [GO:0005739]
	P38647	0.761232	0.00207633	Mitochondria	GRP75_MOUSE	reviewed	Stress-70 protein, mitochondrial (75 kDa glucose-regulated protein) (GRP-75) (Heat shock 70 kDa protein 9) (Mortalin) (Peptide-binding protein 74) (PBP74) (p66 MOT)	Hspa9 Grp75 Hsp74 Hspa9a	cytoplasm [GO:0005737]; extracellular exosome [GO:0070062]; extracellular matrix [GO:0031012]; focal adhesion [GO:0005925]; mitochondrial nucleoid [GO:0042645]; mitochondrion [GO:0005739]; myelin sheath [GO:0043209]; nucleolus [GO:0005730]
	Q64522	0.762067	0.0778168	Other	H2A2B_MOUSE	reviewed	Histone H2A type 2-B (H2a-613A)	Hist2h2ab	extracellular exosome [GO:0070062]; nuclear chromatin [GO:0000790]; nucleosome [GO:0000786]; nucleus [GO:0005634]
	Q9CQB4	0.76424	0.0371725	Mitochondria	Q9CQB4_MOUSE	unreviewed	Cytochrome b-c1 complex subunit 7	Uqcrb mCG_67985	mitochondrial respiratory chain complex III [GO:0005750]
	Q3TLP5	0.765862	0.00820893	Mitochondria	ECHD2_MOUSE	reviewed	Enoyl-CoA hydratase domain-containing protein 2, mitochondrial	Echdc2 D4Ertd765e	mitochondrion [GO:0005739]
	P51881	0.766123	0.000105921	Mitochondria	ADT2_MOUSE	reviewed	ADP/ATP translocase 2 (ADP,ATP carrier protein 2) (Adenine nucleotide translocator 2) (ANT 2) (Solute carrier family 25 member 5) [Cleaved into: ADP/ATP translocase 2, N-terminally processed]	Slc25a5 Ant2	extracellular exosome [GO:0070062]; extracellular matrix [GO:0031012]; integral component of membrane [GO:0016021]; membrane [GO:0016020]; mitochondrial inner membrane [GO:0005743]; mitochondrial nucleoid [GO:0042645]; mitochondrion [GO:0005739]; MMXD complex [GO:0071817]; myelin sheath [GO:0043209]; nucleus [GO:0005634]
	Q64462	0.766747	0.124349	Other	CP4B1_MOUSE	reviewed	Cytochrome P450 4B1 (EC 1.14.14.1) (CYPIVB1)	Cyp4b1	endoplasmic reticulum membrane [GO:0005789]; organelle membrane [GO:0031090]
	Q9D6U8	0.767506	0.00808927	Mitochondria	F162A_MOUSE	reviewed	Protein FAM162A (E2-induced gene 5 protein homolog) (Growth and transformation-dependent protein) (HGTD-P)	Fam162a E2ig5	cytoplasm [GO:0005737]; extracellular exosome [GO:0070062]; integral component of membrane [GO:0016021]; mitochondrion [GO:0005739]
	P52825	0.774029	0.000104282	Mitochondria	CPT2_MOUSE	reviewed	Carnitine O-palmitoyltransferase 2, mitochondrial (EC 2.3.1.21) (Carnitine palmitoyltransferase II) (CPT II)	Cpt2 Cpt-2	mitochondrial inner membrane [GO:0005743]; mitochondrion [GO:0005739]; nucleolus [GO:0005730]; nucleoplasm [GO:0005654]
	F6YVP7	0.776975	0.0409244	Other	F6YVP7_MOUSE	unreviewed	Protein Gm10260	Gm10260 Gm17352	cytosol [GO:0005829]; small ribosomal subunit [GO:0015935]
	P14733	0.780651	0.106866	Other	LMNB1_MOUSE	reviewed	Lamin-B1	Lmnb1	lamin filament [GO:0005638]; membrane [GO:0016020]; nuclear envelope [GO:0005635]; nuclear inner membrane [GO:0005637]; nuclear matrix [GO:0016363]; nuclear membrane [GO:0031965]; nucleoplasm [GO:0005654]; nucleus [GO:0005634]
	P63038	0.785988	0.000891524	Mitochondria	CH60_MOUSE	reviewed	60 kDa heat shock protein, mitochondrial (60 kDa chaperonin) (Chaperonin 60) (CPN60) (HSP-65) (Heat shock protein 60) (HSP-60) (Hsp60) (Mitochondrial matrix protein P1)	Hspd1 Hsp60	cell surface [GO:0009986]; clathrin-coated pit [GO:0005905]; coated vesicle [GO:0030135]; cyclin-dependent protein kinase activating kinase holoenzyme complex [GO:0019907]; cytoplasm [GO:0005737]; cytosol [GO:0005829]; early endosome [GO:0005769]; extracellular exosome [GO:0070062]; extracellular matrix [GO:0031012]; extracellular space [GO:0005615]; Golgi apparatus [GO:0005794]; intracellular me…
	E9PYL9	0.787282	0.0533239	Other	E9PYL9_MOUSE	unreviewed	Protein Gm10036	Gm10036	cytosolic large ribosomal subunit [GO:0022625]
	Q3UGC8	0.793049	0.0703597	Mitochondria	Q3UGC8_MOUSE	unreviewed	Propionyl-Coenzyme A carboxylase, alpha polypeptide, isoform CRA_b	Pcca mCG_123227
	Q8R1I1	0.793283	0.000710186	Mitochondria	QCR9_MOUSE	reviewed	Cytochrome b-c1 complex subunit 9 (Complex III subunit 9) (Complex III subunit X) (Cytochrome c1 non-heme 7 kDa protein) (Ubiquinol-cytochrome c reductase complex 7.2 kDa protein)	Uqcr10	extracellular exosome [GO:0070062]; mitochondrial inner membrane [GO:0005743]; mitochondrial respiratory chain complex III [GO:0005750]; mitochondrion [GO:0005739]
[truncated: 493 more rows]

## Sheet: Figure 5b
Supplementary Data, Figure 5b
Vehicle		46.1
		41.2
		42.3
Mean		43.2
SEM		1.48436
[truncated: 5 more rows]

## Sheet: Figure 5c
Supplementary Data, Figure 5c
[truncated: 8 more rows]

[truncated: 4 more sheets: Figure 5e, Figure 5f, Figure 6e, Figure 6g]
